# Supplementary material for: Impact of COVID-19-related knowledge on protective behaviors: The moderating role of primary sources of information
Source: PLoS One. 2021 Nov 29;16(11):e0260643. doi: 10.1371/journal.pone.0260643 (PMC8629273; doi:10.1371/journal.pone.0260643)
Supplement: S1 Dataset — (CSV) [file pone.0260643.s003.csv]

sex	age2	race2	region	urban	work2	educ2	child	polit	marit	income2	score_behav	score_know	source_most3
Male	60+ years old	White, Non-Hispanic	Midwest	Urban	Retired	Bachelor's degree or higher	No	Other	Married/cohabiting		7	20	Government or other official sources (e.g. CDC or WHO)
Male	40-59 years old	White, Non-Hispanic	Midwest	Suburban	Employed	Bachelor's degree or higher	Yes	Other	Married/cohabiting		7	20	Government or other official sources (e.g. CDC or WHO)
Male	18-39 years old	White, Non-Hispanic	Midwest	Rural	Student/Unpaid work	Bachelor's degree or higher	No	Other	Single		9	19	Government or other official sources (e.g. CDC or WHO)
Male	40-59 years old	White, Non-Hispanic	Midwest	Rural	Employed	Some college / Associate's degree	No	Republican	Married/cohabiting		10	19	Doctor or medical provider
Male	40-59 years old	Non-White	West	Suburban	Employed	Bachelor's degree or higher	Yes	Other	Married/cohabiting		11	19	Doctor or medical provider
Male	40-59 years old	White, Non-Hispanic	Midwest	Rural	Retired	Some college / Associate's degree	No	Republican	Married/cohabiting	Less than $30,000	3	14	Doctor or medical provider
Male	60+ years old	White, Non-Hispanic	Northeast	Rural	Retired	High school or less	No	Republican	Widowed	Less than $30,000	11	19	Government or other official sources (e.g. CDC or WHO)
Male	40-59 years old	White, Non-Hispanic	Northeast	Rural	Employed	Bachelor's degree or higher	Yes	Republican	Married/cohabiting		6	19	Family, friends, and coworkers
Male	60+ years old	White, Non-Hispanic	Midwest	Rural	Retired	Some college / Associate's degree	No	Republican	Married/cohabiting	Less than $30,000	7	19	Doctor or medical provider
Male	60+ years old	White, Non-Hispanic	Northeast	Suburban	Not working/Unemployed	Bachelor's degree or higher	No	Democrat	Married/cohabiting	$75,000 to less than $100,000	10	20	Doctor or medical provider
Male	18-39 years old	White, Non-Hispanic	South	Urban	Employed		No	Democrat	Married/cohabiting		8	21	Traditional media
Male	18-39 years old	White, Non-Hispanic	South	Suburban	Not working/Unemployed	Bachelor's degree or higher	No	Democrat	Single		9	18	Doctor or medical provider
Male	40-59 years old	White, Non-Hispanic	South	Suburban	Employed	Bachelor's degree or higher	No	Republican	Married/cohabiting	$75,000 to less than $100,000	4	14	Traditional media
Male	40-59 years old	White, Non-Hispanic	South	Rural	Not working/Unemployed	Some college / Associate's degree	No	Republican	Married/cohabiting	Less than $30,000	4	12	Family, friends, and coworkers
Male	60+ years old	White, Non-Hispanic	Midwest	Suburban	Retired		No	Democrat	Married/cohabiting	$75,000 to less than $100,000	10	21	Traditional media
Male	40-59 years old	White, Non-Hispanic	South	Suburban	Employed	Bachelor's degree or higher	No	Republican	Married/cohabiting		9	20	New media (Social media, web surfing, podcasts, and etc,.
Male	18-39 years old	White, Non-Hispanic	Northeast	Rural	Employed	High school or less	Yes	Other	Single	Less than $30,000	6	18	New media (Social media, web surfing, podcasts, and etc,.
Female	60+ years old	White, Non-Hispanic	Midwest	Urban	Retired	Some college / Associate's degree	No	Republican	Married/cohabiting		10	20	Family, friends, and coworkers
Female	40-59 years old	White, Non-Hispanic	West	Suburban	Student/Unpaid work	Bachelor's degree or higher	Yes	Democrat	Married/cohabiting		10	21	Government or other official sources (e.g. CDC or WHO)
Male	40-59 years old	White, Non-Hispanic	South	Urban	Not working/Unemployed	Some college / Associate's degree	No	Other	Married/cohabiting	Less than $30,000	8	20	Government or other official sources (e.g. CDC or WHO)
Female	18-39 years old	White, Non-Hispanic	Midwest	Suburban	Employed	Bachelor's degree or higher	Yes	Democrat	Married/cohabiting		8	20	Government or other official sources (e.g. CDC or WHO)
Female	60+ years old	White, Non-Hispanic	Northeast	Urban	Employed		No	Democrat	Single	Less than $30,000	8	19	Doctor or medical provider
Female	60+ years old	White, Non-Hispanic	South	Suburban	Retired	Some college / Associate's degree	No	Other	Widowed		10	21	Government or other official sources (e.g. CDC or WHO)
Female	40-59 years old	White, Non-Hispanic	West	Suburban	Retired	Some college / Associate's degree	No	Prefer not to say	Married/cohabiting		10	19	Government or other official sources (e.g. CDC or WHO)
Male	40-59 years old	White, Non-Hispanic	Midwest	Urban	Employed	Some college / Associate's degree	Yes	Republican	Married/cohabiting		7	19	Government or other official sources (e.g. CDC or WHO)
Female	60+ years old	White, Non-Hispanic	Northeast	Suburban	Retired		No	Other	Married/cohabiting		9	21	Doctor or medical provider
Female	60+ years old	White, Non-Hispanic	South	Suburban	Not working/Unemployed	Some college / Associate's degree	Yes	Republican	Married/cohabiting		10	18	Government or other official sources (e.g. CDC or WHO)
Female	40-59 years old	White, Non-Hispanic	West	Urban	Employed	Some college / Associate's degree	No	Democrat	Married/cohabiting	$30,000 to less than $50,000	9	21	Traditional media
Female	60+ years old	White, Non-Hispanic	South	Rural	Retired	Bachelor's degree or higher	No	Prefer not to say	Widowed		10	21	Government or other official sources (e.g. CDC or WHO)
Female	60+ years old	White, Non-Hispanic	South	Suburban	Employed	Some college / Associate's degree	No	Republican	Married/cohabiting	$75,000 to less than $100,000	9	20	Doctor or medical provider
Female	18-39 years old	White, Non-Hispanic	South	Suburban	Student/Unpaid work	Bachelor's degree or higher	No	Other	Married/cohabiting	$30,000 to less than $50,000	11	21	Government or other official sources (e.g. CDC or WHO)
Female	60+ years old	White, Non-Hispanic	South	Rural	Retired	Some college / Associate's degree	No	Democrat	Married/cohabiting	$30,000 to less than $50,000	12	19	Doctor or medical provider
Male	40-59 years old	White, Non-Hispanic	West	Suburban	Not working/Unemployed	Some college / Associate's degree	Yes	Other	Married/cohabiting	$75,000 to less than $100,000	4	16	Government or other official sources (e.g. CDC or WHO)
Female	60+ years old	White, Non-Hispanic	West	Suburban	Retired	High school or less	No	Democrat	Married/cohabiting		10	21	Traditional media
Female	60+ years old	Non-White	West	Urban	Employed	Some college / Associate's degree	Yes	Democrat	Single	$30,000 to less than $50,000	10	20	Doctor or medical provider
Female	40-59 years old	White, Non-Hispanic	Midwest	Suburban	Employed	Some college / Associate's degree	Yes	Other	Married/cohabiting	$75,000 to less than $100,000	10	20	Government or other official sources (e.g. CDC or WHO)
Male	40-59 years old	White, Non-Hispanic	Northeast	Rural	Retired	Some college / Associate's degree	No	Republican	Married/cohabiting	$75,000 to less than $100,000	9	20	Doctor or medical provider
Female	60+ years old	White, Non-Hispanic	South	Rural	Retired	Some college / Associate's degree	No	Other	Married/cohabiting	$30,000 to less than $50,000	10	20	Government or other official sources (e.g. CDC or WHO)
Male	60+ years old	White, Non-Hispanic	West	Suburban	Retired	Some college / Associate's degree	No	Democrat	Married/cohabiting		9	19	Government or other official sources (e.g. CDC or WHO)
Female	40-59 years old	White, Non-Hispanic	Northeast	Suburban	Employed	Some college / Associate's degree	Yes	Prefer not to say	Married/cohabiting		7	19	Doctor or medical provider
Male	60+ years old	White, Non-Hispanic	Northeast	Suburban	Employed	Some college / Associate's degree	No	Democrat	Married/cohabiting	$75,000 to less than $100,000	9	19	Doctor or medical provider
Female	40-59 years old	White, Non-Hispanic	Midwest	Suburban	Not working/Unemployed	Bachelor's degree or higher	Yes	Other	Married/cohabiting		10	20	Government or other official sources (e.g. CDC or WHO)
Female	60+ years old	White, Non-Hispanic	Midwest	Rural	Retired	Bachelor's degree or higher	No	Prefer not to say	Widowed		7	21	Government or other official sources (e.g. CDC or WHO)
Male	60+ years old	White, Non-Hispanic	Northeast	Rural	Retired	Bachelor's degree or higher	No	Republican	Married/cohabiting	$30,000 to less than $50,000	8	16	Doctor or medical provider
Male	60+ years old	White, Non-Hispanic	South	Rural	Retired		No	Democrat	Married/cohabiting	$75,000 to less than $100,000	10	20	Government or other official sources (e.g. CDC or WHO)
Female	60+ years old	White, Non-Hispanic	West	Suburban	Retired	Some college / Associate's degree	No	Prefer not to say	Married/cohabiting	$75,000 to less than $100,000	9	18	Government or other official sources (e.g. CDC or WHO)
Male	40-59 years old	White, Non-Hispanic	Northeast	Suburban	Retired	High school or less	Yes	Republican	Married/cohabiting		10	21	Doctor or medical provider
Female	40-59 years old	Non-White	West	Suburban	Employed	Some college / Associate's degree	Yes	Other	Married/cohabiting		11	19	Government or other official sources (e.g. CDC or WHO)
Female	40-59 years old	White, Non-Hispanic	South	Rural	Employed	Bachelor's degree or higher	No	Republican	Single		10	20	Doctor or medical provider
Female	40-59 years old	White, Non-Hispanic	Midwest	Suburban	Not working/Unemployed	High school or less	Yes	Republican	Married/cohabiting		9	19	Doctor or medical provider
Female	60+ years old	White, Non-Hispanic	Midwest	Rural	Retired	Some college / Associate's degree	No	Democrat	Married/cohabiting	$75,000 to less than $100,000	10	21	Traditional media
Female	40-59 years old	White, Non-Hispanic	Northeast	Rural	Not working/Unemployed	Bachelor's degree or higher	Yes	Republican	Married/cohabiting		7	18	Doctor or medical provider
Female	40-59 years old	White, Non-Hispanic	Midwest	Suburban	Employed		No	Democrat	Married/cohabiting		7	20	Government or other official sources (e.g. CDC or WHO)
Female	18-39 years old	White, Non-Hispanic	Midwest	Rural	Employed	Some college / Associate's degree	Yes	Republican	Married/cohabiting	Less than $30,000	3	15	Doctor or medical provider
Female	40-59 years old	White, Non-Hispanic	West	Rural	Employed		Yes	Democrat	Married/cohabiting		10	19	Doctor or medical provider
Female	60+ years old	White, Non-Hispanic	South	Suburban	Employed		No	Prefer not to say	Married/cohabiting		8	21	Doctor or medical provider
Female	60+ years old	White, Non-Hispanic	Midwest	Suburban	Retired	High school or less	No	Prefer not to say	Divorced/separated	Less than $30,000	8	14	New media (Social media, web surfing, podcasts, and etc,.
Female	60+ years old	White, Non-Hispanic	South	Suburban	Retired	Some college / Associate's degree	No	Prefer not to say	Married/cohabiting		9	20	Doctor or medical provider
Male	60+ years old	White, Non-Hispanic	South	Suburban	Employed	Some college / Associate's degree	No	Democrat	Single		9	21	Government or other official sources (e.g. CDC or WHO)
Female	18-39 years old	White, Non-Hispanic	South	Suburban	Employed		Yes	Other	Married/cohabiting		10	19	Government or other official sources (e.g. CDC or WHO)
Female	60+ years old	White, Non-Hispanic	South	Suburban	Retired	Some college / Associate's degree	No	Republican	Widowed		9	17	Government or other official sources (e.g. CDC or WHO)
	18-39 years old	Non-White	Northeast	Rural	Not working/Unemployed	Bachelor's degree or higher	Yes	Other	Married/cohabiting	Less than $30,000	8	21	Government or other official sources (e.g. CDC or WHO)
Male	40-59 years old	White, Non-Hispanic	Midwest	Urban	Employed	Some college / Associate's degree	No	Other	Married/cohabiting	$75,000 to less than $100,000	7	19	Traditional media
Female	18-39 years old	White, Non-Hispanic	Midwest	Suburban	Student/Unpaid work	Some college / Associate's degree	Yes	Other	Single	$75,000 to less than $100,000	10	20	Government or other official sources (e.g. CDC or WHO)
Female	18-39 years old	White, Non-Hispanic	Northeast	Rural	Student/Unpaid work	Some college / Associate's degree	Yes	Democrat	Married/cohabiting		9	19	Government or other official sources (e.g. CDC or WHO)
Male	40-59 years old	White, Non-Hispanic	South	Suburban	Employed	Bachelor's degree or higher	No	Republican	Married/cohabiting		7	20	Doctor or medical provider
Male	60+ years old	White, Non-Hispanic	Midwest	Urban	Retired	Some college / Associate's degree	No	Prefer not to say	Married/cohabiting	$30,000 to less than $50,000	10	20	Traditional media
Female	40-59 years old	White, Non-Hispanic	Northeast	Suburban	Not working/Unemployed		Yes	Democrat	Married/cohabiting		9	20	Government or other official sources (e.g. CDC or WHO)
Female	40-59 years old	White, Non-Hispanic	Midwest	Suburban	Employed		No	Democrat	Divorced/separated		8	20	Traditional media
Female	60+ years old	White, Non-Hispanic	Northeast	Urban	Employed	Bachelor's degree or higher	No	Republican	Married/cohabiting		10	21	Doctor or medical provider
Female	60+ years old	White, Non-Hispanic	South	Suburban	Retired	Some college / Associate's degree	No	Other	Married/cohabiting		10	21	Government or other official sources (e.g. CDC or WHO)
Female	60+ years old	White, Non-Hispanic	Midwest	Rural	Employed	Some college / Associate's degree	No	Democrat	Divorced/separated		8	18	Government or other official sources (e.g. CDC or WHO)
Female	40-59 years old	White, Non-Hispanic	West	Rural	Employed	Bachelor's degree or higher	Yes	Democrat	Married/cohabiting	$30,000 to less than $50,000	9	21	Doctor or medical provider
Female	40-59 years old	White, Non-Hispanic	Midwest	Suburban	Retired	Bachelor's degree or higher	No	Republican	Married/cohabiting		9	17	Government or other official sources (e.g. CDC or WHO)
Female	60+ years old	White, Non-Hispanic	South	Rural	Retired	Some college / Associate's degree	No	Republican	Married/cohabiting		4	11	Family, friends, and coworkers
Female	40-59 years old	White, Non-Hispanic	Midwest	Suburban	Student/Unpaid work	High school or less	No	Prefer not to say	Married/cohabiting		10	21	Doctor or medical provider
Female	18-39 years old	White, Non-Hispanic	Midwest	Suburban	Student/Unpaid work	Bachelor's degree or higher	Yes	Democrat	Married/cohabiting	$75,000 to less than $100,000	10	21	Doctor or medical provider
Female	60+ years old	White, Non-Hispanic	South	Rural	Employed		No	Other	Married/cohabiting		10	20	Doctor or medical provider
Female	40-59 years old	Non-White	Northeast	Rural	Employed	Bachelor's degree or higher	No	Other	Married/cohabiting		10	18	Government or other official sources (e.g. CDC or WHO)
Female	60+ years old	White, Non-Hispanic	West	Suburban	Retired	Bachelor's degree or higher	No	Democrat	Married/cohabiting		9	20	Government or other official sources (e.g. CDC or WHO)
Male	60+ years old	White, Non-Hispanic	South	Rural	Retired	Some college / Associate's degree	No	Republican	Married/cohabiting		10	20	Traditional media
Male	60+ years old	White, Non-Hispanic	Midwest	Rural	Retired	Bachelor's degree or higher	No	Republican	Married/cohabiting	$75,000 to less than $100,000	10	21	Government or other official sources (e.g. CDC or WHO)
Female	40-59 years old	White, Non-Hispanic	South	Rural	Employed		Yes	Republican	Married/cohabiting		8	18	Doctor or medical provider
Female	60+ years old	White, Non-Hispanic	Northeast	Rural	Retired	High school or less	No	Democrat	Married/cohabiting		9	19	Doctor or medical provider
Female	18-39 years old	White, Non-Hispanic	West	Rural	Student/Unpaid work	Bachelor's degree or higher	Yes	Democrat	Married/cohabiting		8	20	Government or other official sources (e.g. CDC or WHO)
Female	60+ years old	White, Non-Hispanic	Midwest	Rural	Employed	High school or less	No	Other	Married/cohabiting	$30,000 to less than $50,000	10	21	Doctor or medical provider
Male	60+ years old	White, Non-Hispanic	Northeast	Suburban	Employed	High school or less	No	Democrat	Married/cohabiting	$75,000 to less than $100,000	10	19	Government or other official sources (e.g. CDC or WHO)
Female	60+ years old	Non-White	West	Suburban	Not working/Unemployed		No	Democrat	Single	Less than $30,000	10	19	Traditional media
Female	60+ years old	White, Non-Hispanic	Northeast	Suburban	Employed	High school or less	No	Republican	Married/cohabiting	$75,000 to less than $100,000	10	20	Government or other official sources (e.g. CDC or WHO)
Female	60+ years old	White, Non-Hispanic	West	Suburban	Retired	Some college / Associate's degree	No	Other	Married/cohabiting		10	20	Doctor or medical provider
Female	60+ years old	White, Non-Hispanic	West	Rural	Employed		No	Other	Married/cohabiting	$30,000 to less than $50,000	5	16	Government or other official sources (e.g. CDC or WHO)
Male	60+ years old	White, Non-Hispanic	Midwest	Rural	Retired	Some college / Associate's degree	No	Democrat	Married/cohabiting	Less than $30,000	9	21	Traditional media
Female	40-59 years old	White, Non-Hispanic	Northeast	Urban	Employed		Yes	Other	Married/cohabiting		9	20	Government or other official sources (e.g. CDC or WHO)
Female	18-39 years old	Non-White	Northeast	Suburban	Student/Unpaid work	Some college / Associate's degree	Yes	Prefer not to say	Married/cohabiting	$30,000 to less than $50,000	9	19	Doctor or medical provider
Female	60+ years old	White, Non-Hispanic	West	Suburban	Employed		No	Democrat	Divorced/separated	$75,000 to less than $100,000	9	21	Doctor or medical provider
Female	60+ years old	White, Non-Hispanic	South	Suburban	Employed	Some college / Associate's degree	No	Democrat	Married/cohabiting		10	19	Doctor or medical provider
Female	40-59 years old	White, Non-Hispanic	South	Suburban	Employed	Some college / Associate's degree	No	Democrat	Single	Less than $30,000	11	19	Government or other official sources (e.g. CDC or WHO)
Female	40-59 years old	White, Non-Hispanic	Northeast	Rural	Employed	Some college / Associate's degree	No	Republican	Single	Less than $30,000	9	18	Government or other official sources (e.g. CDC or WHO)
Female	60+ years old	White, Non-Hispanic	South	Suburban	Retired	Some college / Associate's degree	No	Other	Married/cohabiting	$30,000 to less than $50,000	10	20	Government or other official sources (e.g. CDC or WHO)
Female	60+ years old	Non-White	Midwest	Suburban	Retired	Some college / Associate's degree	No	Other	Married/cohabiting	$30,000 to less than $50,000	11	21	Government or other official sources (e.g. CDC or WHO)
	18-39 years old	White, Non-Hispanic	Northeast	Suburban	Employed	Bachelor's degree or higher	Yes	Democrat	Single		7	21	Government or other official sources (e.g. CDC or WHO)
Male	60+ years old	White, Non-Hispanic	South	Suburban	Employed	Bachelor's degree or higher	No	Democrat	Single	Less than $30,000	9	20	Government or other official sources (e.g. CDC or WHO)
Female	18-39 years old	White, Non-Hispanic	West	Suburban	Student/Unpaid work	Some college / Associate's degree	Yes	Democrat	Married/cohabiting	$30,000 to less than $50,000	9	20	Government or other official sources (e.g. CDC or WHO)
Female	18-39 years old	White, Non-Hispanic	Northeast	Suburban	Employed	Bachelor's degree or higher	No	Democrat	Single		11	21	Traditional media
Female	60+ years old	White, Non-Hispanic	Northeast	Suburban	Retired	Bachelor's degree or higher	No	Republican	Married/cohabiting	$75,000 to less than $100,000	9	19	Government or other official sources (e.g. CDC or WHO)
Female	60+ years old	White, Non-Hispanic	Northeast	Suburban	Student/Unpaid work		No	Prefer not to say	Married/cohabiting		11	21	Doctor or medical provider
	60+ years old	White, Non-Hispanic	West	Suburban	Employed		No	Democrat	Married/cohabiting		10	19	Traditional media
Male	40-59 years old	White, Non-Hispanic	West	Urban	Employed	Bachelor's degree or higher	No	Democrat	Married/cohabiting		10	21	Traditional media
Female	18-39 years old	White, Non-Hispanic	Northeast	Suburban	Employed		No	Other	Single	$30,000 to less than $50,000	12	19	Government or other official sources (e.g. CDC or WHO)
Female	18-39 years old	White, Non-Hispanic	Midwest	Suburban	Employed	Bachelor's degree or higher	Yes	Prefer not to say	Married/cohabiting	$75,000 to less than $100,000	8	19	Doctor or medical provider
Male	40-59 years old	White, Non-Hispanic	West	Suburban	Employed	Some college / Associate's degree	No	Other	Married/cohabiting	$75,000 to less than $100,000	8	18	Government or other official sources (e.g. CDC or WHO)
Male	40-59 years old	Non-White	Midwest	Urban	Employed	Some college / Associate's degree	No	Prefer not to say	Single	$30,000 to less than $50,000	10	20	Government or other official sources (e.g. CDC or WHO)
Male	40-59 years old	White, Non-Hispanic	Midwest	Suburban	Employed		Yes	Other	Married/cohabiting		11	20	Doctor or medical provider
Female	60+ years old	White, Non-Hispanic	Midwest	Suburban	Not working/Unemployed	Some college / Associate's degree	No	Democrat	Married/cohabiting		10	21	Traditional media
Female	40-59 years old	White, Non-Hispanic	South	Suburban	Employed	High school or less	No	Other	Married/cohabiting		10	18	Government or other official sources (e.g. CDC or WHO)
Male	40-59 years old	White, Non-Hispanic	Northeast	Urban	Employed		No	Democrat	Married/cohabiting	$75,000 to less than $100,000	7	20	Traditional media
Female	40-59 years old	White, Non-Hispanic	Midwest	Suburban	Employed	Bachelor's degree or higher	Yes	Democrat	Married/cohabiting	$75,000 to less than $100,000	5	18	Government or other official sources (e.g. CDC or WHO)
Female	40-59 years old	White, Non-Hispanic	Midwest	Rural	Employed	Bachelor's degree or higher	No	Prefer not to say	Married/cohabiting	$30,000 to less than $50,000	9	20	Government or other official sources (e.g. CDC or WHO)
Female	60+ years old	White, Non-Hispanic	Northeast	Suburban	Retired	Some college / Associate's degree	No	Prefer not to say	Married/cohabiting	$75,000 to less than $100,000	9	16	Doctor or medical provider
Female	40-59 years old	White, Non-Hispanic	South	Suburban	Retired	Some college / Associate's degree	No	Republican	Married/cohabiting		9	20	Government or other official sources (e.g. CDC or WHO)
Female	60+ years old	White, Non-Hispanic	West	Rural	Employed		No	Republican	Married/cohabiting		6	20	Traditional media
Female	60+ years old	White, Non-Hispanic	Northeast	Rural	Retired		No	Democrat	Single	$30,000 to less than $50,000	10	20	Doctor or medical provider
Female	60+ years old	White, Non-Hispanic	Midwest	Rural	Retired		No	Other	Single	$30,000 to less than $50,000	10	20	Government or other official sources (e.g. CDC or WHO)
Male	40-59 years old	White, Non-Hispanic	West	Suburban	Employed	Bachelor's degree or higher	No	Democrat	Single	$30,000 to less than $50,000	9	21	Government or other official sources (e.g. CDC or WHO)
Female	60+ years old	White, Non-Hispanic	Northeast	Suburban	Employed	Some college / Associate's degree	No	Republican	Widowed	$30,000 to less than $50,000	11	20	Traditional media
Female	60+ years old	White, Non-Hispanic	West	Rural	Retired		No	Democrat	Married/cohabiting	$75,000 to less than $100,000	11	17	Government or other official sources (e.g. CDC or WHO)
Female	40-59 years old	White, Non-Hispanic	West	Suburban	Retired	Bachelor's degree or higher	No	Other	Married/cohabiting	$75,000 to less than $100,000	7	20	Doctor or medical provider
Female	40-59 years old	White, Non-Hispanic	South	Suburban	Retired	Bachelor's degree or higher	No	Democrat	Divorced/separated	Less than $30,000	9	19	Government or other official sources (e.g. CDC or WHO)
Female	40-59 years old	White, Non-Hispanic	West	Suburban	Employed	Bachelor's degree or higher	Yes	Other	Married/cohabiting		10	21	Doctor or medical provider
Female	18-39 years old	White, Non-Hispanic	South	Rural	Employed	Some college / Associate's degree	No	Other	Married/cohabiting		9	19	Government or other official sources (e.g. CDC or WHO)
Female	40-59 years old	White, Non-Hispanic	Northeast	Rural	Not working/Unemployed	Bachelor's degree or higher	No	Prefer not to say	Single	Less than $30,000	9	15	Doctor or medical provider
Female	40-59 years old	White, Non-Hispanic	Northeast	Urban	Student/Unpaid work	Bachelor's degree or higher	No	Democrat	Married/cohabiting		10	21	Traditional media
Male	40-59 years old	White, Non-Hispanic	Midwest	Suburban	Employed	Bachelor's degree or higher	No	Republican	Married/cohabiting	$30,000 to less than $50,000	5	17	Family, friends, and coworkers
Female	40-59 years old	White, Non-Hispanic	Northeast	Suburban	Not working/Unemployed	Some college / Associate's degree	No	Democrat	Married/cohabiting	$75,000 to less than $100,000	10	17	Doctor or medical provider
Female	60+ years old	Non-White	Midwest	Rural	Employed		No	Republican	Married/cohabiting	$75,000 to less than $100,000	9	20	New media (Social media, web surfing, podcasts, and etc,.
Female	60+ years old	White, Non-Hispanic	West	Suburban	Not working/Unemployed	Bachelor's degree or higher	Yes	Republican	Widowed	$75,000 to less than $100,000	10	18	New media (Social media, web surfing, podcasts, and etc,.
Male	40-59 years old	White, Non-Hispanic	South	Suburban	Retired		No	Democrat	Married/cohabiting	$30,000 to less than $50,000	8	21	Government or other official sources (e.g. CDC or WHO)
Female	18-39 years old	White, Non-Hispanic	Midwest	Rural	Not working/Unemployed	High school or less	No	Prefer not to say	Single		10	14	Government or other official sources (e.g. CDC or WHO)
Female	18-39 years old	White, Non-Hispanic	West	Suburban	Employed	Bachelor's degree or higher	No	Republican	Single	$30,000 to less than $50,000	9	19	Family, friends, and coworkers
Female	18-39 years old	Non-White	West	Suburban	Student/Unpaid work	High school or less	Yes	Prefer not to say	Married/cohabiting		10	19	Family, friends, and coworkers
Male	18-39 years old	White, Non-Hispanic	Northeast	Rural	Employed	Bachelor's degree or higher	No	Other	Single	Less than $30,000	6	19	Government or other official sources (e.g. CDC or WHO)
Male	40-59 years old	White, Non-Hispanic	South	Suburban	Employed	Some college / Associate's degree	Yes	Other	Married/cohabiting		10	20	Doctor or medical provider
Male	40-59 years old	White, Non-Hispanic	South	Urban	Retired		No	Other	Divorced/separated	$30,000 to less than $50,000	8	19	Government or other official sources (e.g. CDC or WHO)
Female	40-59 years old	Non-White	Midwest	Suburban	Employed		No	Prefer not to say	Married/cohabiting		7	19	Family, friends, and coworkers
Female	40-59 years old	White, Non-Hispanic	South	Rural	Employed		No	Democrat	Married/cohabiting	$75,000 to less than $100,000	10	18	Traditional media
Female	60+ years old	White, Non-Hispanic	Northeast	Rural	Retired	Some college / Associate's degree	No	Prefer not to say	Single		9	21	Doctor or medical provider
Female	40-59 years old	White, Non-Hispanic	South	Rural	Not working/Unemployed	Some college / Associate's degree	No	Republican	Married/cohabiting	Less than $30,000	11	19	Traditional media
Female	40-59 years old	White, Non-Hispanic	Midwest	Urban	Employed		No	Other	Married/cohabiting		10	19	Government or other official sources (e.g. CDC or WHO)
Male	18-39 years old	White, Non-Hispanic	Midwest	Suburban	Employed	Some college / Associate's degree	Yes	Republican	Married/cohabiting	$75,000 to less than $100,000	8	20	Doctor or medical provider
Female	60+ years old	White, Non-Hispanic	Northeast	Rural	Retired		No	Democrat	Married/cohabiting		10	20	Doctor or medical provider
Male	60+ years old	White, Non-Hispanic	Northeast	Rural	Retired	Bachelor's degree or higher	No	Democrat	Married/cohabiting	$75,000 to less than $100,000	11	21	Doctor or medical provider
Female	40-59 years old	White, Non-Hispanic	Northeast	Suburban	Employed	High school or less	Yes	Democrat	Married/cohabiting		8	19	Government or other official sources (e.g. CDC or WHO)
Female	40-59 years old	White, Non-Hispanic	South	Suburban	Employed	Some college / Associate's degree	No	Prefer not to say	Divorced/separated	Less than $30,000	10	21	Government or other official sources (e.g. CDC or WHO)
Female	40-59 years old	White, Non-Hispanic	South	Suburban	Employed	Bachelor's degree or higher	No	Republican	Married/cohabiting		10	18	Government or other official sources (e.g. CDC or WHO)
Female	40-59 years old	White, Non-Hispanic	South	Rural	Employed	Some college / Associate's degree	Yes	Other	Married/cohabiting	$75,000 to less than $100,000	5	15	Doctor or medical provider
Female	60+ years old	White, Non-Hispanic	Northeast	Urban	Retired	Some college / Associate's degree	No	Democrat	Widowed	$30,000 to less than $50,000	11	18	Government or other official sources (e.g. CDC or WHO)
Female	40-59 years old	White, Non-Hispanic	South	Suburban	Employed	Bachelor's degree or higher	Yes	Republican	Married/cohabiting		9	19	Doctor or medical provider
Female	60+ years old	White, Non-Hispanic	South	Suburban	Retired		No	Democrat	Married/cohabiting		10	18	Government or other official sources (e.g. CDC or WHO)
Female	40-59 years old	White, Non-Hispanic	West	Suburban	Employed	Bachelor's degree or higher	No	Other	Married/cohabiting		12	21	Doctor or medical provider
Male	40-59 years old	White, Non-Hispanic	Northeast	Urban	Employed	Bachelor's degree or higher	No	Democrat	Single		6	21	Doctor or medical provider
Male	60+ years old	White, Non-Hispanic	West	Urban	Retired		No	Other	Single	$75,000 to less than $100,000	9	21	Government or other official sources (e.g. CDC or WHO)
Male	60+ years old	White, Non-Hispanic	South	Suburban	Retired	Some college / Associate's degree	No	Republican	Married/cohabiting	$75,000 to less than $100,000	8	19	Family, friends, and coworkers
Female	40-59 years old	White, Non-Hispanic	Northeast	Suburban	Employed	Bachelor's degree or higher	Yes	Other	Married/cohabiting		9	20	Doctor or medical provider
Female	40-59 years old	White, Non-Hispanic	West	Rural	Retired	Bachelor's degree or higher	No	Democrat	Married/cohabiting		9	21	Doctor or medical provider
Male	18-39 years old	White, Non-Hispanic	Midwest	Urban	Employed	High school or less	Yes	Democrat	Single	Less than $30,000	9	19	Doctor or medical provider
Female	60+ years old	Non-White	South	Suburban	Retired	Some college / Associate's degree	No	Democrat	Married/cohabiting		8	21	Doctor or medical provider
Female	40-59 years old	White, Non-Hispanic	Midwest	Suburban	Student/Unpaid work	Some college / Associate's degree	No	Democrat	Married/cohabiting		10	19	Government or other official sources (e.g. CDC or WHO)
Female	40-59 years old	White, Non-Hispanic	South	Suburban	Not working/Unemployed	Bachelor's degree or higher	Yes	Republican	Divorced/separated	Less than $30,000	9	18	New media (Social media, web surfing, podcasts, and etc,.
	40-59 years old	White, Non-Hispanic	Northeast	Suburban	Employed		No	Other	Married/cohabiting	$30,000 to less than $50,000	5	14	Government or other official sources (e.g. CDC or WHO)
Male	18-39 years old	White, Non-Hispanic	West	Suburban	Employed	Bachelor's degree or higher	No	Other	Single		7	20	Doctor or medical provider
Female	18-39 years old	White, Non-Hispanic	South	Rural	Student/Unpaid work	High school or less	Yes	Democrat	Single	Less than $30,000	8	21	Government or other official sources (e.g. CDC or WHO)
Male	60+ years old	White, Non-Hispanic	West	Rural	Employed	High school or less	Yes	Republican	Married/cohabiting		8	21	Family, friends, and coworkers
Male	40-59 years old	White, Non-Hispanic	South	Rural	Employed		No	Democrat	Single		8	21	Doctor or medical provider
Male	60+ years old	White, Non-Hispanic	South	Urban	Retired		No	Other	Married/cohabiting	$75,000 to less than $100,000	11	19	Government or other official sources (e.g. CDC or WHO)
Male	60+ years old	White, Non-Hispanic	Midwest	Rural	Retired	Some college / Associate's degree	No	Democrat	Married/cohabiting		6	18	Doctor or medical provider
Female	40-59 years old	White, Non-Hispanic	South	Rural	Retired	Some college / Associate's degree	No	Republican	Married/cohabiting	$75,000 to less than $100,000	9	17	Government or other official sources (e.g. CDC or WHO)
Female	40-59 years old	Non-White	Northeast	Suburban	Student/Unpaid work	Some college / Associate's degree	No	Democrat	Married/cohabiting	$75,000 to less than $100,000	12	18	Government or other official sources (e.g. CDC or WHO)
Female	60+ years old	White, Non-Hispanic	Northeast	Rural	Retired		No	Democrat	Married/cohabiting		10	18	New media (Social media, web surfing, podcasts, and etc,.
Male	60+ years old	White, Non-Hispanic	South	Suburban	Employed		No	Other	Married/cohabiting	$75,000 to less than $100,000	11	21	Government or other official sources (e.g. CDC or WHO)
Male	40-59 years old	White, Non-Hispanic	Midwest	Rural	Employed		No	Republican	Single	$30,000 to less than $50,000	7	17	Doctor or medical provider
Female	60+ years old	White, Non-Hispanic	Midwest	Suburban	Employed		Yes	Democrat	Married/cohabiting	$75,000 to less than $100,000	11	20	Family, friends, and coworkers
Female	60+ years old	White, Non-Hispanic	South	Suburban	Employed	Some college / Associate's degree	No	Republican	Married/cohabiting		10	21	Doctor or medical provider
Female	60+ years old	White, Non-Hispanic	South	Suburban	Retired	Some college / Associate's degree	No	Democrat	Married/cohabiting		9	20	Traditional media
Female	40-59 years old	White, Non-Hispanic	Northeast	Suburban	Student/Unpaid work	Bachelor's degree or higher	Yes	Prefer not to say	Married/cohabiting		5	18	Government or other official sources (e.g. CDC or WHO)
Male	60+ years old	White, Non-Hispanic	South	Urban	Employed	Bachelor's degree or higher	No	Republican	Married/cohabiting		7	19	Doctor or medical provider
Female	60+ years old	White, Non-Hispanic	West	Suburban	Employed	Some college / Associate's degree	No	Other	Married/cohabiting	$30,000 to less than $50,000	8	21	Doctor or medical provider
Female	60+ years old	White, Non-Hispanic	Northeast	Rural	Retired	Some college / Associate's degree	No	Democrat	Married/cohabiting	$75,000 to less than $100,000	10	21	Traditional media
Male	60+ years old	White, Non-Hispanic	South	Suburban	Employed		No	Other	Married/cohabiting		8	20	Government or other official sources (e.g. CDC or WHO)
Male	60+ years old	White, Non-Hispanic	West	Suburban	Retired	Some college / Associate's degree	No	Democrat	Married/cohabiting		7	20	Doctor or medical provider
Female	60+ years old	White, Non-Hispanic	South	Suburban	Retired	Bachelor's degree or higher	No	Other	Widowed		9	21	Doctor or medical provider
Female	18-39 years old	White, Non-Hispanic	Midwest	Suburban	Not working/Unemployed	Some college / Associate's degree	Yes	Democrat	Single		10	19	Doctor or medical provider
Female	40-59 years old	White, Non-Hispanic	Northeast	Suburban	Not working/Unemployed	Some college / Associate's degree	Yes	Democrat	Married/cohabiting	$75,000 to less than $100,000	11	21	Government or other official sources (e.g. CDC or WHO)
Female	40-59 years old	White, Non-Hispanic	Northeast	Suburban	Employed		Yes	Democrat	Married/cohabiting		11	21	Government or other official sources (e.g. CDC or WHO)
Female	60+ years old	White, Non-Hispanic	Midwest	Suburban	Retired	Some college / Associate's degree	No	Republican	Widowed	Less than $30,000	8	18	Doctor or medical provider
Female	60+ years old	White, Non-Hispanic	Midwest	Suburban	Employed	Bachelor's degree or higher	No	Democrat	Married/cohabiting		10	21	Government or other official sources (e.g. CDC or WHO)
Female	60+ years old	White, Non-Hispanic	West	Suburban	Employed		No	Republican	Married/cohabiting		9	17	Family, friends, and coworkers
Female	40-59 years old	White, Non-Hispanic	Northeast	Suburban	Retired		No	Other	Married/cohabiting	$75,000 to less than $100,000	11	20	Government or other official sources (e.g. CDC or WHO)
Male	40-59 years old	White, Non-Hispanic	Midwest	Suburban	Employed		No	Republican	Single	$75,000 to less than $100,000	4	14	Traditional media
Female	60+ years old	White, Non-Hispanic	South	Rural	Employed	High school or less	No	Other	Married/cohabiting		9	19	Government or other official sources (e.g. CDC or WHO)
Female	40-59 years old	White, Non-Hispanic	South	Suburban	Employed	Bachelor's degree or higher	No	Democrat	Married/cohabiting		8	18	Government or other official sources (e.g. CDC or WHO)
Female	40-59 years old	White, Non-Hispanic	West	Suburban	Not working/Unemployed	High school or less	No	Republican	Married/cohabiting		10	19	Government or other official sources (e.g. CDC or WHO)
Female	40-59 years old	White, Non-Hispanic	Northeast	Suburban	Employed	Bachelor's degree or higher	No	Democrat	Divorced/separated	$30,000 to less than $50,000	10	20	Government or other official sources (e.g. CDC or WHO)
	18-39 years old	White, Non-Hispanic	South	Rural	Student/Unpaid work	Some college / Associate's degree	Yes	Democrat	Single		9	20	Government or other official sources (e.g. CDC or WHO)
Female	60+ years old	White, Non-Hispanic	South	Rural	Retired	Bachelor's degree or higher	No	Democrat	Married/cohabiting		8	21	Doctor or medical provider
Female	60+ years old	White, Non-Hispanic	Midwest	Suburban	Retired	High school or less	No	Prefer not to say	Married/cohabiting	$30,000 to less than $50,000	9	20	Traditional media
Female	60+ years old	White, Non-Hispanic	Northeast	Suburban	Retired		No	Democrat	Widowed	$75,000 to less than $100,000	10	19	Government or other official sources (e.g. CDC or WHO)
Female	40-59 years old	White, Non-Hispanic	Northeast	Urban	Student/Unpaid work	High school or less	No	Other	Married/cohabiting	$75,000 to less than $100,000	11	20	Government or other official sources (e.g. CDC or WHO)
Female	18-39 years old	White, Non-Hispanic	Northeast	Suburban	Retired	Some college / Associate's degree	Yes	Republican	Divorced/separated		11	20	Doctor or medical provider
Female	60+ years old	White, Non-Hispanic	Midwest	Rural	Retired	Bachelor's degree or higher	No	Prefer not to say	Married/cohabiting	$30,000 to less than $50,000	10	18	Doctor or medical provider
Female	60+ years old	White, Non-Hispanic	Midwest	Rural	Retired	High school or less	No	Other	Married/cohabiting		9	17	Doctor or medical provider
Male	40-59 years old	Non-White	West	Suburban	Employed	Bachelor's degree or higher	No	Democrat	Married/cohabiting		10	21	Doctor or medical provider
Male	18-39 years old	White, Non-Hispanic	Midwest	Suburban	Employed	Bachelor's degree or higher	No	Other	Single		6	19	Doctor or medical provider
Female	60+ years old	White, Non-Hispanic	Midwest	Suburban	Retired	Some college / Associate's degree	No	Democrat	Married/cohabiting	$75,000 to less than $100,000	10	19	Doctor or medical provider
Male	40-59 years old	White, Non-Hispanic	Midwest	Suburban	Employed	Bachelor's degree or higher	No	Republican	Married/cohabiting		6	18	New media (Social media, web surfing, podcasts, and etc,.
Female	40-59 years old	White, Non-Hispanic	West	Suburban	Employed		No	Democrat	Single	$75,000 to less than $100,000	9	21	Government or other official sources (e.g. CDC or WHO)
Female	18-39 years old	White, Non-Hispanic	Northeast	Suburban	Employed	Bachelor's degree or higher	No	Prefer not to say	Married/cohabiting	$75,000 to less than $100,000	10	19	Doctor or medical provider
Female	40-59 years old	White, Non-Hispanic	West	Suburban	Employed		No	Democrat	Divorced/separated		11	21	Government or other official sources (e.g. CDC or WHO)
Female	18-39 years old	White, Non-Hispanic	South	Suburban	Student/Unpaid work	Some college / Associate's degree	No	Democrat	Single		9	21	Family, friends, and coworkers
Female	40-59 years old	White, Non-Hispanic	West	Suburban	Student/Unpaid work	Bachelor's degree or higher	No	Democrat	Married/cohabiting		10	21	New media (Social media, web surfing, podcasts, and etc,.
Female	18-39 years old	White, Non-Hispanic	Northeast	Rural	Employed	Bachelor's degree or higher	No	Republican	Married/cohabiting	$75,000 to less than $100,000	4	13	Doctor or medical provider
Female	40-59 years old	White, Non-Hispanic	South	Suburban	Employed		No	Republican	Single	$30,000 to less than $50,000	9	19	Government or other official sources (e.g. CDC or WHO)
Female	40-59 years old	White, Non-Hispanic	South	Suburban	Retired		No	Other	Single		10	20	Government or other official sources (e.g. CDC or WHO)
Female	60+ years old	White, Non-Hispanic	Northeast	Suburban	Employed	Bachelor's degree or higher	No	Prefer not to say	Married/cohabiting		8	20	Government or other official sources (e.g. CDC or WHO)
Male	60+ years old	White, Non-Hispanic	Midwest	Rural	Employed		No	Republican	Married/cohabiting	$75,000 to less than $100,000	9	20	Government or other official sources (e.g. CDC or WHO)
Female	60+ years old	White, Non-Hispanic	West	Suburban	Retired	Bachelor's degree or higher	No	Republican	Married/cohabiting		9	19	Government or other official sources (e.g. CDC or WHO)
Female	40-59 years old	White, Non-Hispanic	Midwest	Rural	Not working/Unemployed	Bachelor's degree or higher	No	Other	Married/cohabiting		7	20	Doctor or medical provider
Male	40-59 years old	White, Non-Hispanic	Midwest	Suburban	Employed	Some college / Associate's degree	No	Prefer not to say	Divorced/separated	$30,000 to less than $50,000	9	19	New media (Social media, web surfing, podcasts, and etc,.
Male	40-59 years old	White, Non-Hispanic	South	Suburban	Employed	Bachelor's degree or higher	No	Democrat	Single	$30,000 to less than $50,000	9	20	Traditional media
Female	60+ years old	White, Non-Hispanic	Northeast	Suburban	Not working/Unemployed	Some college / Associate's degree	No	Democrat	Married/cohabiting	$75,000 to less than $100,000	11	21	Doctor or medical provider
Female	40-59 years old	White, Non-Hispanic	Northeast	Suburban	Employed	Some college / Associate's degree	No	Republican	Married/cohabiting		11	20	Doctor or medical provider
Male	60+ years old	White, Non-Hispanic	South	Rural	Retired		No	Other	Married/cohabiting		11	20	Doctor or medical provider
Male	60+ years old	White, Non-Hispanic	Northeast	Rural	Retired	Some college / Associate's degree	No	Other	Married/cohabiting		9	21	Doctor or medical provider
Female	18-39 years old	White, Non-Hispanic	Northeast	Rural	Employed		Yes	Republican	Married/cohabiting		6	19	Doctor or medical provider
Male	40-59 years old	White, Non-Hispanic	Northeast	Suburban	Not working/Unemployed		No	Democrat	Married/cohabiting	$75,000 to less than $100,000	9	20	Doctor or medical provider
Female	60+ years old	White, Non-Hispanic	Northeast	Suburban	Retired	Bachelor's degree or higher	No	Prefer not to say	Widowed		9	19	Government or other official sources (e.g. CDC or WHO)
Female	60+ years old	White, Non-Hispanic	Northeast	Suburban	Retired	Some college / Associate's degree	No	Republican	Married/cohabiting	$75,000 to less than $100,000	10	20	Government or other official sources (e.g. CDC or WHO)
Male	40-59 years old	White, Non-Hispanic	Northeast	Rural	Employed	High school or less	No	Democrat	Married/cohabiting		8	16	Doctor or medical provider
Female	40-59 years old	White, Non-Hispanic	West	Suburban	Employed	Some college / Associate's degree	No	Republican	Married/cohabiting		9	20	Doctor or medical provider
Female	40-59 years old	White, Non-Hispanic	Northeast	Suburban	Not working/Unemployed	Bachelor's degree or higher	Yes	Republican	Divorced/separated	$75,000 to less than $100,000	11	19	Doctor or medical provider
Male	60+ years old	White, Non-Hispanic	Northeast	Urban	Retired	High school or less	No	Democrat	Married/cohabiting		11	17	Doctor or medical provider
Male	60+ years old	White, Non-Hispanic	South	Urban	Retired		No	Democrat	Married/cohabiting	$30,000 to less than $50,000	10	20	Doctor or medical provider
Female	40-59 years old	White, Non-Hispanic	Midwest	Rural	Not working/Unemployed	High school or less	No	Prefer not to say	Married/cohabiting		7	20	New media (Social media, web surfing, podcasts, and etc,.
Male	40-59 years old	White, Non-Hispanic	Midwest	Urban	Retired		No	Republican	Married/cohabiting		9	21	Doctor or medical provider
Female	60+ years old	White, Non-Hispanic	Northeast	Rural	Retired	Some college / Associate's degree	No	Republican	Married/cohabiting	$75,000 to less than $100,000	8	20	Government or other official sources (e.g. CDC or WHO)
Male	60+ years old	White, Non-Hispanic	Midwest	Suburban	Retired		No	Democrat	Married/cohabiting	$30,000 to less than $50,000	9	18	Doctor or medical provider
Male	18-39 years old	White, Non-Hispanic	West	Suburban	Employed	Bachelor's degree or higher	Yes	Other	Married/cohabiting		10	21	Traditional media
Male	40-59 years old	White, Non-Hispanic	Midwest	Suburban	Not working/Unemployed	High school or less	No	Republican	Married/cohabiting		11	18	Family, friends, and coworkers
Female	60+ years old	White, Non-Hispanic	Midwest	Urban	Employed		No	Democrat	Married/cohabiting		8	20	Traditional media
Female	60+ years old	White, Non-Hispanic	Northeast	Rural	Retired	Some college / Associate's degree	No	Democrat	Single	$75,000 to less than $100,000	9	21	Government or other official sources (e.g. CDC or WHO)
Female	18-39 years old	White, Non-Hispanic	Midwest	Urban	Employed		No	Democrat	Married/cohabiting	Less than $30,000	8	20	Government or other official sources (e.g. CDC or WHO)
Female	60+ years old	White, Non-Hispanic	Northeast	Suburban	Not working/Unemployed	High school or less	No	Democrat	Widowed	Less than $30,000	11	18	Government or other official sources (e.g. CDC or WHO)
Female	60+ years old	White, Non-Hispanic	Northeast	Urban	Employed	Some college / Associate's degree	No	Prefer not to say	Married/cohabiting	$75,000 to less than $100,000	9	21	Doctor or medical provider
Male	40-59 years old	White, Non-Hispanic	Northeast	Suburban	Employed	Some college / Associate's degree	Yes	Other	Married/cohabiting		4	17	New media (Social media, web surfing, podcasts, and etc,.
Female	40-59 years old	White, Non-Hispanic	South	Rural	Not working/Unemployed	Some college / Associate's degree	No	Republican	Married/cohabiting	$75,000 to less than $100,000	9	17	Government or other official sources (e.g. CDC or WHO)
Female	60+ years old	White, Non-Hispanic	South	Suburban	Retired		No	Democrat	Married/cohabiting	$75,000 to less than $100,000	9	21	Government or other official sources (e.g. CDC or WHO)
Male	60+ years old	White, Non-Hispanic	Northeast	Urban	Retired	Some college / Associate's degree	No	Republican	Married/cohabiting		8	18	Government or other official sources (e.g. CDC or WHO)
Female	18-39 years old	Non-White	West	Suburban	Student/Unpaid work	Bachelor's degree or higher	Yes	Prefer not to say	Married/cohabiting		8	21	Government or other official sources (e.g. CDC or WHO)
Female	60+ years old	White, Non-Hispanic	Midwest	Urban	Not working/Unemployed	High school or less	No	Republican	Single	Less than $30,000	9	19	Doctor or medical provider
Male	60+ years old	White, Non-Hispanic	Northeast	Suburban	Not working/Unemployed	Bachelor's degree or higher	No	Other	Married/cohabiting		11	18	Doctor or medical provider
Male	40-59 years old	White, Non-Hispanic	South	Rural	Employed		No	Prefer not to say	Married/cohabiting	$75,000 to less than $100,000	7	19	Doctor or medical provider
Female	60+ years old	White, Non-Hispanic	South	Rural	Retired	High school or less	Yes	Democrat	Married/cohabiting	Less than $30,000	10	19	Doctor or medical provider
Female	18-39 years old	White, Non-Hispanic	Northeast	Suburban	Student/Unpaid work	Some college / Associate's degree	Yes	Prefer not to say	Single	Less than $30,000	9	16	Government or other official sources (e.g. CDC or WHO)
Female	60+ years old	White, Non-Hispanic	South	Suburban	Retired	Some college / Associate's degree	No	Republican	Married/cohabiting		6	16	Family, friends, and coworkers
Male	40-59 years old	White, Non-Hispanic	Midwest	Rural	Not working/Unemployed	High school or less	No	Other	Single	Less than $30,000	3	9	New media (Social media, web surfing, podcasts, and etc,.
Female	60+ years old	White, Non-Hispanic	South	Suburban	Retired	Some college / Associate's degree	Yes	Republican	Married/cohabiting	$30,000 to less than $50,000	11	17	Doctor or medical provider
Male	40-59 years old	White, Non-Hispanic	South	Suburban	Employed	High school or less	No	Republican	Married/cohabiting	$75,000 to less than $100,000	8	15	Family, friends, and coworkers
Female	40-59 years old	White, Non-Hispanic	Midwest	Suburban	Employed	High school or less	No	Republican	Single	Less than $30,000	9	20	Doctor or medical provider
Female	40-59 years old	White, Non-Hispanic	Northeast	Suburban	Employed	Bachelor's degree or higher	Yes	Democrat	Married/cohabiting		10	21	Doctor or medical provider
Female	40-59 years old	White, Non-Hispanic	West	Suburban	Employed		No	Democrat	Married/cohabiting		5	19	Government or other official sources (e.g. CDC or WHO)
Male	60+ years old	White, Non-Hispanic	Northeast	Rural	Employed	Some college / Associate's degree	No	Republican	Married/cohabiting	$30,000 to less than $50,000	9	19	Doctor or medical provider
Male	60+ years old	White, Non-Hispanic	West	Rural	Retired		No	Democrat	Married/cohabiting	$75,000 to less than $100,000	9	21	Government or other official sources (e.g. CDC or WHO)
Female	60+ years old	White, Non-Hispanic	South	Rural	Retired		No	Democrat	Divorced/separated	Less than $30,000	9	21	Doctor or medical provider
Male	40-59 years old	Non-White	West	Suburban	Not working/Unemployed	Some college / Associate's degree	No	Other	Married/cohabiting		9	20	Government or other official sources (e.g. CDC or WHO)
Male	18-39 years old	White, Non-Hispanic	Midwest	Suburban	Employed		Yes	Democrat	Married/cohabiting	$75,000 to less than $100,000	9	21	Traditional media
Female	18-39 years old	White, Non-Hispanic	South	Urban	Not working/Unemployed	Bachelor's degree or higher	Yes	Democrat	Married/cohabiting		12	20	Government or other official sources (e.g. CDC or WHO)
Female	40-59 years old	White, Non-Hispanic	South	Rural	Employed		Yes	Other	Married/cohabiting		5	17	New media (Social media, web surfing, podcasts, and etc,.
Male	60+ years old	White, Non-Hispanic	South	Suburban	Employed	Bachelor's degree or higher	No	Democrat	Married/cohabiting		9	21	Government or other official sources (e.g. CDC or WHO)
Female	60+ years old	White, Non-Hispanic	South	Rural	Retired		No	Democrat	Married/cohabiting	$75,000 to less than $100,000	11	17	Traditional media
Female	40-59 years old	White, Non-Hispanic	South	Rural	Retired	Bachelor's degree or higher	No	Republican	Married/cohabiting		9	16	Traditional media
Female	60+ years old	White, Non-Hispanic	West	Rural	Not working/Unemployed		No	Other	Married/cohabiting	$30,000 to less than $50,000	11	21	Doctor or medical provider
Female	60+ years old	White, Non-Hispanic	Northeast	Rural	Employed	Some college / Associate's degree	No	Republican	Married/cohabiting		11	20	Government or other official sources (e.g. CDC or WHO)
Female	40-59 years old	White, Non-Hispanic	South	Rural	Employed	Bachelor's degree or higher	No	Democrat	Single		7	20	Doctor or medical provider
Female	60+ years old	White, Non-Hispanic	Northeast	Suburban	Retired		No	Democrat	Married/cohabiting		8	17	Doctor or medical provider
Male	40-59 years old	White, Non-Hispanic	Northeast	Urban	Employed	Bachelor's degree or higher	No	Republican	Married/cohabiting		7	21	Government or other official sources (e.g. CDC or WHO)
Female	60+ years old	White, Non-Hispanic	South	Rural	Retired		No	Democrat	Single		8	18	Doctor or medical provider
Male	60+ years old	White, Non-Hispanic	Northeast	Suburban	Employed	Some college / Associate's degree	No	Prefer not to say	Married/cohabiting		8	21	Government or other official sources (e.g. CDC or WHO)
Female	60+ years old	White, Non-Hispanic	Midwest	Suburban	Employed	Bachelor's degree or higher	No	Prefer not to say	Married/cohabiting		9	20	Traditional media
Female	60+ years old	White, Non-Hispanic	South	Urban	Retired	Bachelor's degree or higher	No	Democrat	Single	$30,000 to less than $50,000	8	19	Traditional media
Male	40-59 years old	White, Non-Hispanic	Northeast	Suburban	Not working/Unemployed	Some college / Associate's degree	Yes	Prefer not to say	Married/cohabiting		11	19	Doctor or medical provider
Female	60+ years old	White, Non-Hispanic	Northeast	Suburban	Employed	Bachelor's degree or higher	No	Republican	Married/cohabiting		9	18	Doctor or medical provider
Male	40-59 years old	White, Non-Hispanic	Midwest	Rural	Employed		Yes	Other	Married/cohabiting		9	18	Traditional media
Male	60+ years old	White, Non-Hispanic	Midwest	Rural	Employed		No	Prefer not to say	Married/cohabiting		12	20	Doctor or medical provider
Female	60+ years old	White, Non-Hispanic	South	Suburban	Retired	High school or less	No	Prefer not to say	Widowed	Less than $30,000	9	19	Doctor or medical provider
Female	18-39 years old	White, Non-Hispanic	South	Suburban	Employed	Bachelor's degree or higher	Yes	Other	Married/cohabiting		12	21	Doctor or medical provider
Female	60+ years old	White, Non-Hispanic	Northeast	Rural	Retired	High school or less	No	Republican	Widowed	Less than $30,000	8	19	Traditional media
Female	40-59 years old	Non-White	West	Suburban	Not working/Unemployed		No	Democrat	Married/cohabiting		8	19	Traditional media
Male	40-59 years old	White, Non-Hispanic	Northeast	Suburban	Employed		Yes	Republican	Married/cohabiting		7	19	Government or other official sources (e.g. CDC or WHO)
Male	40-59 years old	White, Non-Hispanic	Midwest	Rural	Employed	Some college / Associate's degree	No	Republican	Married/cohabiting		5	16	Family, friends, and coworkers
Female	60+ years old	White, Non-Hispanic	South	Rural	Retired	Some college / Associate's degree	No	Prefer not to say	Married/cohabiting		8	19	Government or other official sources (e.g. CDC or WHO)
Male	18-39 years old	White, Non-Hispanic	South	Urban	Not working/Unemployed	High school or less	No	Other	Single	Less than $30,000	9	21	Government or other official sources (e.g. CDC or WHO)
Female	60+ years old	White, Non-Hispanic	Midwest	Suburban	Employed	High school or less	No	Republican	Married/cohabiting		9	18	Doctor or medical provider
Female	18-39 years old	White, Non-Hispanic	Northeast	Suburban	Employed		Yes	Democrat	Married/cohabiting	$75,000 to less than $100,000	8	21	Government or other official sources (e.g. CDC or WHO)
Male	40-59 years old	White, Non-Hispanic	Northeast	Suburban	Employed	Some college / Associate's degree	No	Democrat	Married/cohabiting		8	21	Government or other official sources (e.g. CDC or WHO)
Male	40-59 years old	White, Non-Hispanic	South	Suburban	Employed	Some college / Associate's degree	No	Democrat	Married/cohabiting		10	19	Doctor or medical provider
Female	60+ years old	White, Non-Hispanic	Northeast	Suburban	Retired		No	Democrat	Married/cohabiting	$75,000 to less than $100,000	11	19	Traditional media
Female	40-59 years old	White, Non-Hispanic	Midwest	Urban	Employed		Yes	Democrat	Married/cohabiting	$75,000 to less than $100,000	10	21	Doctor or medical provider
Male	40-59 years old	White, Non-Hispanic	South	Rural	Employed	Bachelor's degree or higher	Yes	Other	Married/cohabiting		9	18	New media (Social media, web surfing, podcasts, and etc,.
Male	60+ years old	White, Non-Hispanic	South	Suburban	Not working/Unemployed	High school or less	No	Republican	Married/cohabiting	$30,000 to less than $50,000	11	20	Government or other official sources (e.g. CDC or WHO)
Male	40-59 years old	White, Non-Hispanic	Northeast	Rural	Retired	Some college / Associate's degree	No	Other	Divorced/separated	$30,000 to less than $50,000	10	19	Traditional media
Female	40-59 years old	White, Non-Hispanic	Northeast	Suburban	Retired	Bachelor's degree or higher	No	Democrat	Married/cohabiting		10	19	Government or other official sources (e.g. CDC or WHO)
Male	60+ years old	White, Non-Hispanic	West	Urban	Employed	Bachelor's degree or higher	No	Other	Married/cohabiting		12	18	Doctor or medical provider
Female	60+ years old	White, Non-Hispanic	Midwest	Rural	Employed	Some college / Associate's degree	No	Republican	Married/cohabiting	$30,000 to less than $50,000	6	17	Doctor or medical provider
Female	18-39 years old	White, Non-Hispanic	West	Urban	Employed	Bachelor's degree or higher	No	Other	Married/cohabiting		9	18	Doctor or medical provider
Female	40-59 years old	White, Non-Hispanic	Midwest	Rural	Employed	Some college / Associate's degree	No	Democrat	Married/cohabiting		9	19	Traditional media
Male	18-39 years old	White, Non-Hispanic	Northeast	Suburban	Not working/Unemployed	Some college / Associate's degree	No	Democrat	Single		9	20	Government or other official sources (e.g. CDC or WHO)
Female	40-59 years old	White, Non-Hispanic	Northeast	Urban	Employed	High school or less	No	Democrat	Married/cohabiting		10	20	Doctor or medical provider
Female	60+ years old	White, Non-Hispanic	South	Suburban	Employed		No	Other	Married/cohabiting		10	18	Family, friends, and coworkers
Female	40-59 years old	White, Non-Hispanic	Midwest	Suburban	Student/Unpaid work	Bachelor's degree or higher	Yes	Democrat	Married/cohabiting	$75,000 to less than $100,000	9	19	Government or other official sources (e.g. CDC or WHO)
Female	40-59 years old	White, Non-Hispanic	West	Suburban	Employed		Yes	Prefer not to say	Married/cohabiting		8	19	New media (Social media, web surfing, podcasts, and etc,.
Male	60+ years old	White, Non-Hispanic	Midwest	Suburban	Employed		No	Republican	Married/cohabiting		8	19	New media (Social media, web surfing, podcasts, and etc,.
Female	40-59 years old	White, Non-Hispanic	South	Suburban	Employed		No	Other	Married/cohabiting		8	21	Doctor or medical provider
Female	60+ years old	White, Non-Hispanic	Midwest	Suburban	Retired		No	Democrat	Divorced/separated	Less than $30,000	8	21	Government or other official sources (e.g. CDC or WHO)
Male	60+ years old	White, Non-Hispanic	South	Suburban	Retired	Some college / Associate's degree	No	Republican	Married/cohabiting		8	21	Doctor or medical provider
Female	40-59 years old	White, Non-Hispanic	South	Suburban	Not working/Unemployed	High school or less	No	Republican	Single	Less than $30,000	10	20	Doctor or medical provider
Female	60+ years old	White, Non-Hispanic	Midwest	Rural	Employed	Some college / Associate's degree	No	Republican	Married/cohabiting		10	21	Traditional media
Female	18-39 years old	Non-White	Midwest	Suburban	Employed	Bachelor's degree or higher	No	Democrat	Single	Less than $30,000	5	21	Government or other official sources (e.g. CDC or WHO)
Female	60+ years old	White, Non-Hispanic	South	Rural	Not working/Unemployed	Some college / Associate's degree	No	Democrat	Divorced/separated	$30,000 to less than $50,000	10	21	Government or other official sources (e.g. CDC or WHO)
Female	40-59 years old	White, Non-Hispanic	West	Suburban	Not working/Unemployed	Bachelor's degree or higher	Yes	Democrat	Widowed	$30,000 to less than $50,000	10	21	Government or other official sources (e.g. CDC or WHO)
Female	60+ years old	White, Non-Hispanic	West	Suburban	Retired	Bachelor's degree or higher	No	Democrat	Widowed	Less than $30,000	8	21	Doctor or medical provider
Female	40-59 years old	White, Non-Hispanic	South	Rural	Employed		Yes	Democrat	Divorced/separated	$75,000 to less than $100,000	7	21	Traditional media
Female	40-59 years old	White, Non-Hispanic	Midwest	Suburban	Employed	Some college / Associate's degree	No	Democrat	Divorced/separated		11	20	Government or other official sources (e.g. CDC or WHO)
Female	60+ years old	White, Non-Hispanic	South	Urban	Retired	Some college / Associate's degree	No	Other	Divorced/separated	$75,000 to less than $100,000	7	19	Government or other official sources (e.g. CDC or WHO)
Female	60+ years old	White, Non-Hispanic	Northeast	Suburban	Employed	Some college / Associate's degree	Yes	Other	Married/cohabiting		10	19	Doctor or medical provider
Female	40-59 years old	White, Non-Hispanic	South	Suburban	Employed		Yes	Democrat	Married/cohabiting	$75,000 to less than $100,000	10	19	Government or other official sources (e.g. CDC or WHO)
Female	60+ years old	White, Non-Hispanic	Northeast	Urban	Retired	Some college / Associate's degree	No	Republican	Married/cohabiting	Less than $30,000	9	19	New media (Social media, web surfing, podcasts, and etc,.
Female	60+ years old	White, Non-Hispanic	South	Suburban	Retired	Bachelor's degree or higher	No	Democrat	Single	Less than $30,000	9	16	Doctor or medical provider
Female	60+ years old	White, Non-Hispanic	West	Rural	Retired	Some college / Associate's degree	No	Democrat	Widowed	Less than $30,000	9	19	New media (Social media, web surfing, podcasts, and etc,.
Female	40-59 years old	White, Non-Hispanic	South	Urban	Employed	Bachelor's degree or higher	Yes	Republican	Married/cohabiting		10	21	Doctor or medical provider
Female	40-59 years old	White, Non-Hispanic	Midwest	Rural	Employed		No	Republican	Married/cohabiting		10	19	Government or other official sources (e.g. CDC or WHO)
Female	40-59 years old	White, Non-Hispanic	Northeast	Rural	Employed	Bachelor's degree or higher	No	Prefer not to say	Married/cohabiting		11	20	Doctor or medical provider
Female	40-59 years old	White, Non-Hispanic	West	Suburban	Employed	Bachelor's degree or higher	Yes	Democrat	Married/cohabiting		9	20	Government or other official sources (e.g. CDC or WHO)
Female	60+ years old	White, Non-Hispanic	Northeast	Suburban	Employed	Bachelor's degree or higher	No	Democrat	Divorced/separated		10	19	Doctor or medical provider
Female	18-39 years old	White, Non-Hispanic	Midwest	Suburban	Employed		Yes	Democrat	Married/cohabiting	$75,000 to less than $100,000	10	21	Traditional media
Female	60+ years old	White, Non-Hispanic	Midwest	Suburban	Employed	Bachelor's degree or higher	No	Democrat	Married/cohabiting		9	21	Traditional media
Male	40-59 years old	White, Non-Hispanic	Northeast	Suburban	Employed	High school or less	Yes	Republican	Divorced/separated		11	19	Traditional media
Female	40-59 years old	White, Non-Hispanic	South	Suburban	Employed	Bachelor's degree or higher	Yes	Democrat	Married/cohabiting		9	20	Government or other official sources (e.g. CDC or WHO)
Female	60+ years old	White, Non-Hispanic	West	Suburban	Retired	Some college / Associate's degree	No	Democrat	Married/cohabiting	$75,000 to less than $100,000	9	18	Doctor or medical provider
Female	40-59 years old	White, Non-Hispanic	South	Suburban	Student/Unpaid work	Bachelor's degree or higher	Yes	Other	Married/cohabiting		10	21	Doctor or medical provider
Male	60+ years old	White, Non-Hispanic	Northeast	Rural	Employed	Bachelor's degree or higher	No	Democrat	Married/cohabiting	$30,000 to less than $50,000	11	19	Traditional media
Female	40-59 years old	White, Non-Hispanic	Midwest	Rural	Employed	Bachelor's degree or higher	Yes	Democrat	Married/cohabiting	$75,000 to less than $100,000	10	21	Government or other official sources (e.g. CDC or WHO)
Female	60+ years old	White, Non-Hispanic	South	Urban	Not working/Unemployed	Some college / Associate's degree	No	Democrat	Married/cohabiting	$75,000 to less than $100,000	10	21	Doctor or medical provider
Male	60+ years old	White, Non-Hispanic	South	Suburban	Employed	Some college / Associate's degree	No	Prefer not to say	Married/cohabiting		11	20	Doctor or medical provider
Female	60+ years old	White, Non-Hispanic	Northeast	Suburban	Retired	Some college / Associate's degree	No	Democrat	Married/cohabiting		10	20	Doctor or medical provider
Female	40-59 years old	White, Non-Hispanic	Northeast	Rural	Student/Unpaid work		Yes	Republican	Married/cohabiting		8	21	Doctor or medical provider
Female	40-59 years old	White, Non-Hispanic	Midwest	Rural	Employed	Some college / Associate's degree	No	Democrat	Married/cohabiting		8	19	Doctor or medical provider
Female	60+ years old	White, Non-Hispanic	Midwest	Suburban	Retired	Some college / Associate's degree	No	Other	Married/cohabiting	$30,000 to less than $50,000	10	21	Government or other official sources (e.g. CDC or WHO)
Female	18-39 years old	White, Non-Hispanic	Midwest	Suburban	Employed	Bachelor's degree or higher	Yes	Republican	Married/cohabiting	$75,000 to less than $100,000	10	19	Doctor or medical provider
Female	60+ years old	White, Non-Hispanic	Northeast	Suburban	Student/Unpaid work	Bachelor's degree or higher	No	Republican	Married/cohabiting		11	20	Government or other official sources (e.g. CDC or WHO)
Female	40-59 years old	White, Non-Hispanic	Northeast	Suburban	Employed		No	Democrat	Married/cohabiting		11	21	Government or other official sources (e.g. CDC or WHO)
Male	18-39 years old	White, Non-Hispanic	Midwest	Suburban	Employed		No	Democrat	Single		11	21	Doctor or medical provider
Female	40-59 years old	White, Non-Hispanic	Northeast	Suburban	Not working/Unemployed	Some college / Associate's degree	No	Republican	Married/cohabiting	$75,000 to less than $100,000	10	20	Government or other official sources (e.g. CDC or WHO)
Male	40-59 years old	Non-White	Northeast	Suburban	Employed		No	Democrat	Married/cohabiting		8	21	Traditional media
Male	60+ years old	White, Non-Hispanic	Northeast	Suburban	Employed	Some college / Associate's degree	No	Prefer not to say	Married/cohabiting		11	21	Family, friends, and coworkers
Female	40-59 years old	White, Non-Hispanic	Midwest	Suburban	Employed	Bachelor's degree or higher	Yes	Democrat	Divorced/separated		7	16	New media (Social media, web surfing, podcasts, and etc,.
Female	40-59 years old	White, Non-Hispanic	Midwest	Suburban	Employed		No	Democrat	Married/cohabiting		8	21	Government or other official sources (e.g. CDC or WHO)
Female	60+ years old	White, Non-Hispanic	Midwest	Rural	Employed	Some college / Associate's degree	Yes	Republican	Married/cohabiting		10	21	Traditional media
Male	40-59 years old	White, Non-Hispanic	Northeast	Suburban	Employed	High school or less	Yes	Other	Married/cohabiting		12	20	Doctor or medical provider
Female	60+ years old	White, Non-Hispanic	West	Rural	Retired	Some college / Associate's degree	No	Democrat	Married/cohabiting	Less than $30,000	10	21	Government or other official sources (e.g. CDC or WHO)
Female	60+ years old	White, Non-Hispanic	Northeast	Rural	Retired		No	Republican	Married/cohabiting		7	20	Government or other official sources (e.g. CDC or WHO)
Male	40-59 years old	White, Non-Hispanic	South	Suburban	Employed	Some college / Associate's degree	Yes	Democrat	Married/cohabiting	$75,000 to less than $100,000	8	20	Doctor or medical provider
Female	40-59 years old	White, Non-Hispanic	Northeast	Urban	Employed	Some college / Associate's degree	No	Democrat	Married/cohabiting	$75,000 to less than $100,000	8	21	Government or other official sources (e.g. CDC or WHO)
Female	60+ years old	White, Non-Hispanic	West	Rural	Retired	Bachelor's degree or higher	No	Democrat	Married/cohabiting		9	17	Doctor or medical provider
Male	40-59 years old	White, Non-Hispanic	West	Rural	Employed		No	Republican	Married/cohabiting		5	16	Family, friends, and coworkers
Female	40-59 years old	White, Non-Hispanic	Northeast	Suburban	Employed		Yes	Democrat	Single		9	21	Government or other official sources (e.g. CDC or WHO)
Male	18-39 years old	White, Non-Hispanic	Northeast	Rural	Employed	High school or less	No	Prefer not to say	Single		6	19	Doctor or medical provider
Male	40-59 years old	White, Non-Hispanic	West	Urban	Not working/Unemployed	Some college / Associate's degree	No	Republican	Single		6	18	New media (Social media, web surfing, podcasts, and etc,.
Female	60+ years old	White, Non-Hispanic	South	Suburban	Not working/Unemployed		No	Democrat	Single		9	20	Traditional media
Female	60+ years old	White, Non-Hispanic	Midwest	Rural	Retired		No	Prefer not to say	Single	$30,000 to less than $50,000	9	20	Government or other official sources (e.g. CDC or WHO)
Female	60+ years old	White, Non-Hispanic	Northeast	Suburban	Not working/Unemployed		No	Other	Divorced/separated		10	16	Traditional media
Female	40-59 years old	White, Non-Hispanic	Northeast	Suburban	Employed		Yes	Democrat	Married/cohabiting		8	19	Government or other official sources (e.g. CDC or WHO)
Female	40-59 years old	White, Non-Hispanic	Midwest	Rural	Retired		No	Democrat	Divorced/separated	$75,000 to less than $100,000	10	21	Traditional media
Female	40-59 years old	White, Non-Hispanic	South	Suburban	Employed		Yes	Democrat	Married/cohabiting	$75,000 to less than $100,000	10	20	Government or other official sources (e.g. CDC or WHO)
Male	40-59 years old	White, Non-Hispanic	Midwest	Suburban	Not working/Unemployed	Some college / Associate's degree	No	Prefer not to say	Married/cohabiting		10	19	Government or other official sources (e.g. CDC or WHO)
Male	40-59 years old	White, Non-Hispanic	West	Rural	Employed	Some college / Associate's degree	No	Republican	Married/cohabiting	$75,000 to less than $100,000	4	17	Doctor or medical provider
Female	40-59 years old	White, Non-Hispanic	Northeast	Suburban	Employed	Some college / Associate's degree	No	Republican	Married/cohabiting	$75,000 to less than $100,000	8	20	Traditional media
Female	18-39 years old	Non-White	Northeast	Suburban	Employed		No	Democrat	Married/cohabiting		10	19	Government or other official sources (e.g. CDC or WHO)
Male	40-59 years old	White, Non-Hispanic	West	Suburban	Employed	Bachelor's degree or higher	No	Democrat	Married/cohabiting		9	19	New media (Social media, web surfing, podcasts, and etc,.
Female	60+ years old	White, Non-Hispanic	Midwest	Suburban	Not working/Unemployed		No	Democrat	Married/cohabiting	$75,000 to less than $100,000	9	21	Government or other official sources (e.g. CDC or WHO)
Male	40-59 years old	Non-White	West	Suburban	Not working/Unemployed		No	Democrat	Single	Less than $30,000	9	20	Government or other official sources (e.g. CDC or WHO)
Male	60+ years old	White, Non-Hispanic	Northeast	Suburban	Not working/Unemployed	Some college / Associate's degree	No	Other	Married/cohabiting	Less than $30,000	8	19	Doctor or medical provider
Male	40-59 years old	White, Non-Hispanic	Midwest	Urban	Employed	Some college / Associate's degree	No	Prefer not to say	Married/cohabiting		11	19	Doctor or medical provider
Female	60+ years old	White, Non-Hispanic	Northeast	Rural	Employed	Some college / Associate's degree	No	Republican	Married/cohabiting	$75,000 to less than $100,000	9	20	Doctor or medical provider
Female	18-39 years old	White, Non-Hispanic	Northeast	Urban	Student/Unpaid work	Some college / Associate's degree	Yes	Democrat	Married/cohabiting	$75,000 to less than $100,000	10	21	Traditional media
Female	40-59 years old	White, Non-Hispanic	Midwest	Suburban	Employed		No	Democrat	Single	$75,000 to less than $100,000	8	20	Government or other official sources (e.g. CDC or WHO)
Female	60+ years old	White, Non-Hispanic	South	Rural	Employed	Some college / Associate's degree	No	Republican	Divorced/separated	Less than $30,000	9	21	Doctor or medical provider
Female	40-59 years old	White, Non-Hispanic	Northeast	Rural	Employed		Yes	Other	Married/cohabiting		8	19	Doctor or medical provider
Female	40-59 years old	White, Non-Hispanic	West	Suburban	Employed	Bachelor's degree or higher	No	Democrat	Married/cohabiting		10	20	Family, friends, and coworkers
Female	40-59 years old	White, Non-Hispanic	Midwest	Rural	Employed	Some college / Associate's degree	Yes	Prefer not to say	Married/cohabiting		10	19	Government or other official sources (e.g. CDC or WHO)
Female	40-59 years old	White, Non-Hispanic	West	Suburban	Employed		Yes	Democrat	Married/cohabiting		11	18	Doctor or medical provider
Male	40-59 years old	White, Non-Hispanic	South	Suburban	Employed		No	Other	Single		9	19	Government or other official sources (e.g. CDC or WHO)
Female	40-59 years old	White, Non-Hispanic	South	Rural	Employed	Bachelor's degree or higher	No	Democrat	Married/cohabiting	$75,000 to less than $100,000	12	18	Government or other official sources (e.g. CDC or WHO)
Female	60+ years old	White, Non-Hispanic	Northeast	Suburban	Retired	Bachelor's degree or higher	No	Republican	Married/cohabiting		9	18	New media (Social media, web surfing, podcasts, and etc,.
Female	60+ years old	White, Non-Hispanic	South	Suburban	Retired		No	Democrat	Divorced/separated		10	21	Traditional media
Female	60+ years old	White, Non-Hispanic	Northeast	Rural	Retired	High school or less	No	Republican	Married/cohabiting	Less than $30,000	7	15	Doctor or medical provider
Male	60+ years old	Non-White	South	Suburban	Retired	Bachelor's degree or higher	No	Prefer not to say	Married/cohabiting		5	18	Doctor or medical provider
Female	40-59 years old	White, Non-Hispanic	Northeast	Suburban	Student/Unpaid work	Some college / Associate's degree	No	Republican	Married/cohabiting		10	21	Government or other official sources (e.g. CDC or WHO)
Female	40-59 years old	White, Non-Hispanic	Midwest	Rural	Employed		No	Other	Married/cohabiting		9	19	Doctor or medical provider
Female	60+ years old	White, Non-Hispanic	Northeast	Suburban	Retired		No	Democrat	Divorced/separated	$30,000 to less than $50,000	8	18	Government or other official sources (e.g. CDC or WHO)
Female	40-59 years old	White, Non-Hispanic	Midwest	Urban	Employed	Some college / Associate's degree	No	Democrat	Widowed		8	21	Government or other official sources (e.g. CDC or WHO)
Female	18-39 years old	White, Non-Hispanic	Midwest	Suburban	Employed	Bachelor's degree or higher	Yes	Republican	Married/cohabiting	$30,000 to less than $50,000	10	20	Doctor or medical provider
Male	40-59 years old	Non-White	South	Rural	Employed	High school or less	No	Prefer not to say	Married/cohabiting	$75,000 to less than $100,000	5	13	Government or other official sources (e.g. CDC or WHO)
Female	18-39 years old	White, Non-Hispanic	South	Urban	Employed		No	Democrat	Divorced/separated	$30,000 to less than $50,000	9	21	Government or other official sources (e.g. CDC or WHO)
Female	60+ years old	White, Non-Hispanic	Northeast	Rural	Employed		No	Other	Married/cohabiting		10	20	Government or other official sources (e.g. CDC or WHO)
Female	60+ years old	White, Non-Hispanic	Northeast	Suburban	Retired		No	Democrat	Married/cohabiting		10	20	Doctor or medical provider
Female	60+ years old	White, Non-Hispanic	Midwest	Rural	Not working/Unemployed	High school or less	No	Democrat	Married/cohabiting		9	19	Doctor or medical provider
Male	40-59 years old	White, Non-Hispanic	South	Suburban	Retired	Some college / Associate's degree	No	Democrat	Married/cohabiting		8	19	Family, friends, and coworkers
Female	40-59 years old	White, Non-Hispanic	Northeast	Suburban	Employed	Some college / Associate's degree	No	Prefer not to say	Widowed	Less than $30,000	10	16	Traditional media
Female	40-59 years old	White, Non-Hispanic	West	Suburban	Employed	Some college / Associate's degree	No	Democrat	Married/cohabiting	$30,000 to less than $50,000	11	20	Doctor or medical provider
Female	18-39 years old	Non-White	South	Suburban	Employed	Some college / Associate's degree	No	Democrat	Single	Less than $30,000	9	21	Government or other official sources (e.g. CDC or WHO)
Female	40-59 years old	White, Non-Hispanic	Midwest	Rural	Employed	Some college / Associate's degree	No	Republican	Married/cohabiting	$75,000 to less than $100,000	10	17	Government or other official sources (e.g. CDC or WHO)
Female	40-59 years old	White, Non-Hispanic	Northeast	Suburban	Employed	Bachelor's degree or higher	Yes	Republican	Married/cohabiting		6	15	Traditional media
	40-59 years old	White, Non-Hispanic	Midwest	Suburban	Employed	Bachelor's degree or higher	Yes	Other	Married/cohabiting		9	16	New media (Social media, web surfing, podcasts, and etc,.
Female	40-59 years old	White, Non-Hispanic	Midwest	Rural	Employed	Some college / Associate's degree	No	Republican	Married/cohabiting		10	20	Traditional media
Female	60+ years old	White, Non-Hispanic	West	Rural	Retired	Some college / Associate's degree	No	Democrat	Married/cohabiting		11	19	Government or other official sources (e.g. CDC or WHO)
Female	60+ years old	White, Non-Hispanic	South	Urban	Retired	Some college / Associate's degree	No	Democrat	Divorced/separated	Less than $30,000	8	16	Traditional media
Male	60+ years old	White, Non-Hispanic	South	Rural	Employed	High school or less	No	Republican	Single		5	16	Doctor or medical provider
Male	40-59 years old	White, Non-Hispanic	Midwest	Rural	Employed	Bachelor's degree or higher	Yes	Other	Divorced/separated		8	21	Doctor or medical provider
Female	40-59 years old	White, Non-Hispanic	Northeast	Suburban	Employed	Some college / Associate's degree	No	Democrat	Married/cohabiting	$75,000 to less than $100,000	11	20	Government or other official sources (e.g. CDC or WHO)
Female	60+ years old	White, Non-Hispanic	Northeast	Suburban	Student/Unpaid work	High school or less	No	Republican	Married/cohabiting	$30,000 to less than $50,000	10	21	Government or other official sources (e.g. CDC or WHO)
Male	40-59 years old	White, Non-Hispanic	Midwest	Rural	Employed		No	Other	Married/cohabiting		6	20	Government or other official sources (e.g. CDC or WHO)
Male	18-39 years old	White, Non-Hispanic	Northeast	Suburban	Employed		No	Other	Single	$75,000 to less than $100,000	9	21	Government or other official sources (e.g. CDC or WHO)
Male	18-39 years old	Non-White	Northeast	Suburban	Employed	Bachelor's degree or higher	No	Other	Married/cohabiting		7	21	Traditional media
Female	18-39 years old	White, Non-Hispanic	West	Suburban	Employed	Bachelor's degree or higher	Yes	Other	Single	Less than $30,000	10	19	Government or other official sources (e.g. CDC or WHO)
Female	60+ years old	White, Non-Hispanic	West	Urban	Employed	Bachelor's degree or higher	No	Democrat	Married/cohabiting		9	19	Traditional media
Female	40-59 years old	White, Non-Hispanic	South	Rural	Employed	Some college / Associate's degree	No	Republican	Married/cohabiting		8	19	Traditional media
Male	60+ years old	White, Non-Hispanic	Midwest	Suburban	Retired	Some college / Associate's degree	No	Republican	Married/cohabiting	Less than $30,000	6	19	Doctor or medical provider
Male	40-59 years old	White, Non-Hispanic	Midwest	Rural	Not working/Unemployed		Yes	Republican	Married/cohabiting		7	18	New media (Social media, web surfing, podcasts, and etc,.
Male	60+ years old	Non-White	South	Urban	Retired	Bachelor's degree or higher	No	Democrat	Single	$75,000 to less than $100,000	9	20	Government or other official sources (e.g. CDC or WHO)
Female	60+ years old	White, Non-Hispanic	South	Suburban	Employed	Bachelor's degree or higher	No	Republican	Married/cohabiting		9	21	Government or other official sources (e.g. CDC or WHO)
Male	40-59 years old	White, Non-Hispanic	South	Suburban	Student/Unpaid work	Bachelor's degree or higher	Yes	Other	Married/cohabiting		8	21	Government or other official sources (e.g. CDC or WHO)
Male	40-59 years old	Non-White	West	Suburban	Not working/Unemployed		Yes	Republican	Married/cohabiting		7	19	Doctor or medical provider
Female	40-59 years old	White, Non-Hispanic	Midwest	Urban	Employed	Some college / Associate's degree	No	Republican	Married/cohabiting		9	17	Government or other official sources (e.g. CDC or WHO)
Female	60+ years old	White, Non-Hispanic	Northeast	Rural	Employed	Some college / Associate's degree	No	Prefer not to say	Married/cohabiting	$30,000 to less than $50,000	9	21	Government or other official sources (e.g. CDC or WHO)
Female	18-39 years old	White, Non-Hispanic	Midwest	Rural	Employed		Yes	Democrat	Married/cohabiting		10	20	Traditional media
Male	18-39 years old	White, Non-Hispanic	South	Rural	Employed	Some college / Associate's degree	Yes	Other	Married/cohabiting	$75,000 to less than $100,000	9	20	Doctor or medical provider
Male	60+ years old	White, Non-Hispanic	West	Rural	Retired	Some college / Associate's degree	No	Republican	Divorced/separated	$75,000 to less than $100,000	9	16	Doctor or medical provider
Female	18-39 years old	White, Non-Hispanic	Northeast	Suburban	Employed	Bachelor's degree or higher	Yes	Democrat	Married/cohabiting		9	21	New media (Social media, web surfing, podcasts, and etc,.
Female	40-59 years old	White, Non-Hispanic	South	Rural	Not working/Unemployed	Some college / Associate's degree	No	Republican	Married/cohabiting		8	20	Doctor or medical provider
Female	18-39 years old	White, Non-Hispanic	Northeast	Rural	Employed	Some college / Associate's degree	Yes	Republican	Married/cohabiting		6	18	Doctor or medical provider
Female	40-59 years old	White, Non-Hispanic	Northeast	Rural	Employed	Bachelor's degree or higher	Yes	Other	Married/cohabiting		9	21	Doctor or medical provider
Female	40-59 years old	White, Non-Hispanic	Midwest	Suburban	Employed	Bachelor's degree or higher	No	Republican	Married/cohabiting		10	20	Government or other official sources (e.g. CDC or WHO)
Female	40-59 years old	White, Non-Hispanic	Midwest	Suburban	Employed	Bachelor's degree or higher	No	Prefer not to say	Married/cohabiting	$30,000 to less than $50,000	10	21	Government or other official sources (e.g. CDC or WHO)
Male	40-59 years old	White, Non-Hispanic	Midwest	Rural	Employed		No	Republican	Single		10	19	Doctor or medical provider
Female	40-59 years old	White, Non-Hispanic	South	Urban	Employed	High school or less	No	Democrat	Married/cohabiting		7	20	Doctor or medical provider
Male	60+ years old	White, Non-Hispanic	West	Suburban	Retired		No	Democrat	Married/cohabiting		9	19	Doctor or medical provider
Male	40-59 years old	White, Non-Hispanic	Northeast	Rural	Employed	Some college / Associate's degree	Yes	Prefer not to say	Married/cohabiting		12	20	Government or other official sources (e.g. CDC or WHO)
Female	18-39 years old	White, Non-Hispanic	Northeast	Rural	Employed	Bachelor's degree or higher	Yes	Other	Married/cohabiting		11	19	New media (Social media, web surfing, podcasts, and etc,.
Female	40-59 years old	White, Non-Hispanic	Northeast	Rural	Retired	Some college / Associate's degree	No	Other	Widowed		8	19	Doctor or medical provider
Female	40-59 years old	White, Non-Hispanic	Northeast	Suburban	Employed	High school or less	No	Prefer not to say	Single		9	18	New media (Social media, web surfing, podcasts, and etc,.
Female	60+ years old	White, Non-Hispanic	West	Suburban	Employed	Some college / Associate's degree	No	Democrat	Divorced/separated		11	21	Government or other official sources (e.g. CDC or WHO)
Female	60+ years old	White, Non-Hispanic	West	Rural	Retired	Bachelor's degree or higher	No	Prefer not to say	Married/cohabiting		6	17	Government or other official sources (e.g. CDC or WHO)
Female	18-39 years old	White, Non-Hispanic	Midwest	Rural	Employed	Bachelor's degree or higher	Yes	Republican	Married/cohabiting	$75,000 to less than $100,000	9	21	Government or other official sources (e.g. CDC or WHO)
Male	40-59 years old	White, Non-Hispanic	Midwest	Rural	Employed	Some college / Associate's degree	Yes	Other	Married/cohabiting		10	18	New media (Social media, web surfing, podcasts, and etc,.
Female	18-39 years old	White, Non-Hispanic	South	Suburban	Employed	Bachelor's degree or higher	Yes	Other	Married/cohabiting	$75,000 to less than $100,000	9	21	Government or other official sources (e.g. CDC or WHO)
Female	18-39 years old	Non-White	Midwest	Suburban	Employed		Yes	Democrat	Married/cohabiting		9	20	Traditional media
Female	40-59 years old	White, Non-Hispanic	West	Rural	Employed		No	Democrat	Single		11	19	Government or other official sources (e.g. CDC or WHO)
Male	40-59 years old	White, Non-Hispanic	West	Rural	Employed	Some college / Associate's degree	No	Republican	Married/cohabiting	$30,000 to less than $50,000	7	18	Doctor or medical provider
Female	40-59 years old	White, Non-Hispanic	West	Rural	Employed	Bachelor's degree or higher	Yes	Republican	Married/cohabiting	$75,000 to less than $100,000	7	21	Government or other official sources (e.g. CDC or WHO)
Female	40-59 years old	White, Non-Hispanic	South	Urban	Not working/Unemployed	Some college / Associate's degree	No	Other	Divorced/separated	Less than $30,000	7	18	Doctor or medical provider
Female	60+ years old	White, Non-Hispanic	Northeast	Rural	Employed	High school or less	No	Democrat	Married/cohabiting		11	20	Traditional media
Female	40-59 years old	White, Non-Hispanic	Northeast	Urban	Employed	Bachelor's degree or higher	No	Democrat	Single	Less than $30,000	8	20	Government or other official sources (e.g. CDC or WHO)
Male	40-59 years old	Non-White	Midwest	Rural	Employed		No	Other	Married/cohabiting		5	16	Doctor or medical provider
Male	18-39 years old	White, Non-Hispanic	West	Suburban	Student/Unpaid work	Some college / Associate's degree	Yes	Democrat	Single		7	20	Government or other official sources (e.g. CDC or WHO)
Male	40-59 years old	White, Non-Hispanic	South	Rural	Employed	Bachelor's degree or higher	No	Republican	Single		9	19	Doctor or medical provider
Female	40-59 years old	White, Non-Hispanic	Midwest	Suburban	Employed	Bachelor's degree or higher	No	Democrat	Married/cohabiting	$75,000 to less than $100,000	9	20	Doctor or medical provider
Female	40-59 years old	White, Non-Hispanic	South	Rural	Not working/Unemployed	Some college / Associate's degree	No	Other	Widowed	Less than $30,000	9	21	Government or other official sources (e.g. CDC or WHO)
Female	40-59 years old	White, Non-Hispanic	Midwest	Rural	Employed	Bachelor's degree or higher	No	Democrat	Married/cohabiting		10	19	Family, friends, and coworkers
Female	40-59 years old	White, Non-Hispanic	West	Rural	Employed	Bachelor's degree or higher	No	Other	Single	$30,000 to less than $50,000	8	20	Doctor or medical provider
Female	18-39 years old	White, Non-Hispanic	South	Suburban	Employed		Yes	Other	Married/cohabiting		10	20	Traditional media
Female	60+ years old	White, Non-Hispanic	Northeast	Rural	Retired	Some college / Associate's degree	No	Democrat	Married/cohabiting		10	20	Traditional media
Female	60+ years old	White, Non-Hispanic	West	Rural	Retired		No	Democrat	Married/cohabiting	$75,000 to less than $100,000	10	21	Doctor or medical provider
Female	40-59 years old	Non-White	West	Urban	Employed		Yes	Democrat	Married/cohabiting		10	19	Government or other official sources (e.g. CDC or WHO)
Male	60+ years old	White, Non-Hispanic	Midwest	Rural	Retired		No	Other	Married/cohabiting	$30,000 to less than $50,000	8	21	Government or other official sources (e.g. CDC or WHO)
Male	60+ years old	White, Non-Hispanic	Midwest	Rural	Retired	High school or less	No	Republican	Widowed	$30,000 to less than $50,000	10	18	Doctor or medical provider
Male	40-59 years old	White, Non-Hispanic	Midwest	Urban	Employed	Some college / Associate's degree	No	Democrat	Single	$75,000 to less than $100,000	9	20	Doctor or medical provider
Male	40-59 years old	White, Non-Hispanic	South	Suburban	Employed	Some college / Associate's degree	No	Republican	Married/cohabiting		5	17	Family, friends, and coworkers
Female	40-59 years old	White, Non-Hispanic	West	Rural	Employed		Yes	Other	Married/cohabiting		7	20	Government or other official sources (e.g. CDC or WHO)
Female	18-39 years old	White, Non-Hispanic	West	Rural	Employed	Some college / Associate's degree	No	Prefer not to say	Single	$30,000 to less than $50,000	9	20	Government or other official sources (e.g. CDC or WHO)
Female	40-59 years old	White, Non-Hispanic	West	Suburban	Employed	Bachelor's degree or higher	No	Democrat	Married/cohabiting		9	19	Government or other official sources (e.g. CDC or WHO)
Female	60+ years old	White, Non-Hispanic	South	Urban	Retired		No	Prefer not to say	Single		7	19	Government or other official sources (e.g. CDC or WHO)
Female	40-59 years old	White, Non-Hispanic	Northeast	Suburban	Employed	High school or less	Yes	Democrat	Single	$30,000 to less than $50,000	11	19	Government or other official sources (e.g. CDC or WHO)
Female	18-39 years old	Non-White	Midwest	Suburban	Employed		Yes	Republican	Married/cohabiting		9	21	Traditional media
Female	60+ years old	White, Non-Hispanic	Northeast	Suburban	Employed	Some college / Associate's degree	No	Republican	Married/cohabiting	$75,000 to less than $100,000	8	18	Doctor or medical provider
Female	60+ years old	White, Non-Hispanic	Northeast	Rural	Employed		No	Democrat	Married/cohabiting	$75,000 to less than $100,000	11	20	Doctor or medical provider
Male	60+ years old	White, Non-Hispanic	Midwest	Rural	Retired	Bachelor's degree or higher	No	Other	Married/cohabiting		7	21	Traditional media
Female	60+ years old	White, Non-Hispanic	South	Suburban	Retired	High school or less	No	Republican	Widowed		9	20	New media (Social media, web surfing, podcasts, and etc,.
Female	40-59 years old	White, Non-Hispanic	Northeast	Suburban	Employed		No	Democrat	Divorced/separated		12	21	Traditional media
Male	60+ years old	White, Non-Hispanic	Midwest	Rural	Employed		Yes	Other	Married/cohabiting	$75,000 to less than $100,000	7	19	Government or other official sources (e.g. CDC or WHO)
Male	40-59 years old	White, Non-Hispanic	Midwest	Suburban	Employed	High school or less	No	Prefer not to say	Single		8	16	Doctor or medical provider
Female	60+ years old	White, Non-Hispanic	West	Rural	Not working/Unemployed	Some college / Associate's degree	No	Prefer not to say	Widowed	Less than $30,000	9	19	Traditional media
Male	60+ years old	White, Non-Hispanic	Northeast	Rural	Retired	Bachelor's degree or higher	No	Other	Married/cohabiting		11	19	Government or other official sources (e.g. CDC or WHO)
Female	18-39 years old	White, Non-Hispanic	South	Suburban	Employed	Bachelor's degree or higher	No	Democrat	Married/cohabiting		9	21	Government or other official sources (e.g. CDC or WHO)
Female	40-59 years old	White, Non-Hispanic	South	Suburban	Student/Unpaid work	Bachelor's degree or higher	Yes	Republican	Married/cohabiting		6	18	Traditional media
Female	60+ years old	White, Non-Hispanic	Midwest	Urban	Retired		No	Democrat	Divorced/separated	$75,000 to less than $100,000	9	19	Government or other official sources (e.g. CDC or WHO)
Female	40-59 years old	White, Non-Hispanic	Northeast	Suburban	Employed		Yes	Democrat	Married/cohabiting	$75,000 to less than $100,000	11	21	Government or other official sources (e.g. CDC or WHO)
Female	40-59 years old	White, Non-Hispanic	Northeast	Suburban	Employed		No	Democrat	Married/cohabiting		10	21	Traditional media
Female	40-59 years old	White, Non-Hispanic	Midwest	Suburban	Employed	High school or less	No	Prefer not to say	Single	$30,000 to less than $50,000	10	19	Traditional media
Male	40-59 years old	White, Non-Hispanic	Midwest	Rural	Employed	Bachelor's degree or higher	Yes	Other	Married/cohabiting	Less than $30,000	3	13	Traditional media
Female	40-59 years old	White, Non-Hispanic	Midwest	Suburban	Student/Unpaid work	Bachelor's degree or higher	No	Democrat	Married/cohabiting	$75,000 to less than $100,000	10	20	Government or other official sources (e.g. CDC or WHO)
Male	40-59 years old	White, Non-Hispanic	South	Rural	Employed		No	Republican	Divorced/separated		7	18	Government or other official sources (e.g. CDC or WHO)
Male	40-59 years old	White, Non-Hispanic	West	Suburban	Employed		No	Other	Divorced/separated		11	21	New media (Social media, web surfing, podcasts, and etc,.
Female	40-59 years old	White, Non-Hispanic	South	Rural	Employed	Some college / Associate's degree	No	Other	Widowed	Less than $30,000	9	20	Family, friends, and coworkers
Male	40-59 years old	White, Non-Hispanic	Northeast	Suburban	Not working/Unemployed	High school or less	No	Republican	Single	Less than $30,000	10	19	New media (Social media, web surfing, podcasts, and etc,.
Female	60+ years old	White, Non-Hispanic	Midwest	Rural	Retired	High school or less	No	Republican	Married/cohabiting	Less than $30,000	6	19	Doctor or medical provider
Female	40-59 years old	White, Non-Hispanic	Midwest	Urban	Not working/Unemployed	Some college / Associate's degree	Yes	Democrat	Divorced/separated	Less than $30,000	9	19	Traditional media
Female	60+ years old	White, Non-Hispanic	South	Rural	Retired	Bachelor's degree or higher	No	Prefer not to say	Married/cohabiting	$75,000 to less than $100,000	7	19	Doctor or medical provider
Female	60+ years old	White, Non-Hispanic	West	Suburban	Employed	Some college / Associate's degree	No	Democrat	Divorced/separated	Less than $30,000	10	20	Traditional media
Male	40-59 years old	White, Non-Hispanic	Midwest	Suburban	Employed		No	Democrat	Married/cohabiting		10	16	Doctor or medical provider
Male	18-39 years old	White, Non-Hispanic	Midwest	Suburban	Employed		Yes	Republican	Married/cohabiting		8	18	Doctor or medical provider
Female	60+ years old	White, Non-Hispanic	Northeast	Rural	Employed	Some college / Associate's degree	No	Republican	Single	$75,000 to less than $100,000	9	19	Government or other official sources (e.g. CDC or WHO)
Male	18-39 years old	White, Non-Hispanic	Northeast	Rural	Student/Unpaid work	Some college / Associate's degree	No	Democrat	Single	$75,000 to less than $100,000	10	21	Government or other official sources (e.g. CDC or WHO)
Female	40-59 years old	Non-White	South	Rural	Student/Unpaid work	Some college / Associate's degree	No	Republican	Married/cohabiting	$30,000 to less than $50,000	11	21	New media (Social media, web surfing, podcasts, and etc,.
Female	60+ years old	White, Non-Hispanic	Midwest	Suburban	Retired	Some college / Associate's degree	No	Democrat	Married/cohabiting	$75,000 to less than $100,000	10	20	Doctor or medical provider
Male	40-59 years old	White, Non-Hispanic	Midwest	Suburban	Employed	Some college / Associate's degree	Yes	Other	Married/cohabiting		6	21	Doctor or medical provider
Female	60+ years old	White, Non-Hispanic	Midwest	Suburban	Employed	Some college / Associate's degree	No	Democrat	Married/cohabiting	$30,000 to less than $50,000	9	21	Doctor or medical provider
Female	60+ years old	White, Non-Hispanic	Northeast	Rural	Retired		No	Democrat	Single	$75,000 to less than $100,000	9	21	Traditional media
Female	60+ years old	White, Non-Hispanic	South	Rural	Retired		No	Democrat	Divorced/separated	$75,000 to less than $100,000	8	20	Traditional media
Female	40-59 years old	White, Non-Hispanic	Northeast	Suburban	Employed	Bachelor's degree or higher	No	Republican	Married/cohabiting		7	16	Traditional media
Female	60+ years old	White, Non-Hispanic	Northeast	Rural	Retired		No	Democrat	Divorced/separated		8	20	Government or other official sources (e.g. CDC or WHO)
Male	60+ years old	White, Non-Hispanic	Northeast	Suburban	Student/Unpaid work		No	Republican	Married/cohabiting		11	20	Doctor or medical provider
Female	18-39 years old	White, Non-Hispanic	Midwest	Rural	Employed	Bachelor's degree or higher	Yes	Other	Married/cohabiting		6	20	Government or other official sources (e.g. CDC or WHO)
Male	60+ years old	White, Non-Hispanic	West	Urban	Retired		No	Democrat	Single	$75,000 to less than $100,000	7	19	Doctor or medical provider
Male	40-59 years old	White, Non-Hispanic	Midwest	Suburban	Employed		Yes	Democrat	Married/cohabiting		9	20	Doctor or medical provider
Male	40-59 years old	White, Non-Hispanic	Midwest	Suburban	Employed	Some college / Associate's degree	No	Republican	Single		10	18	Doctor or medical provider
Female	40-59 years old	White, Non-Hispanic	South	Rural	Employed		No	Democrat	Widowed	Less than $30,000	9	20	Doctor or medical provider
Female	40-59 years old	White, Non-Hispanic	Midwest	Rural	Employed	Bachelor's degree or higher	No	Republican	Married/cohabiting		9	21	Doctor or medical provider
Female	18-39 years old	White, Non-Hispanic	West	Urban	Employed	Some college / Associate's degree	No	Democrat	Single		9	20	Government or other official sources (e.g. CDC or WHO)
Female	40-59 years old	White, Non-Hispanic	Midwest	Suburban	Employed	Bachelor's degree or higher	Yes	Republican	Married/cohabiting	$30,000 to less than $50,000	6	19	Government or other official sources (e.g. CDC or WHO)
Female	40-59 years old	White, Non-Hispanic	Midwest	Urban	Employed	Bachelor's degree or higher	No	Democrat	Married/cohabiting		9	21	Government or other official sources (e.g. CDC or WHO)
Female	40-59 years old	White, Non-Hispanic	West	Rural	Employed		No	Democrat	Married/cohabiting	$75,000 to less than $100,000	9	21	Doctor or medical provider
Female	60+ years old	White, Non-Hispanic	Northeast	Suburban	Employed	Bachelor's degree or higher	No	Democrat	Married/cohabiting	$75,000 to less than $100,000	8	19	Doctor or medical provider
Female	18-39 years old	Non-White	Midwest	Urban	Employed	Bachelor's degree or higher	No	Other	Single	Less than $30,000	10	18	Traditional media
Male	40-59 years old	White, Non-Hispanic	West	Suburban	Employed	Bachelor's degree or higher	No	Other	Married/cohabiting		8	17	New media (Social media, web surfing, podcasts, and etc,.
Male	40-59 years old	White, Non-Hispanic	Midwest	Rural	Employed	Some college / Associate's degree	Yes	Other	Married/cohabiting		11	21	Doctor or medical provider
Female	40-59 years old	White, Non-Hispanic	Northeast	Rural	Employed	Bachelor's degree or higher	Yes	Other	Married/cohabiting	$75,000 to less than $100,000	9	20	Government or other official sources (e.g. CDC or WHO)
Female	60+ years old	White, Non-Hispanic	South	Suburban	Employed	Some college / Associate's degree	No	Republican	Married/cohabiting		11	18	Government or other official sources (e.g. CDC or WHO)
Female	40-59 years old	White, Non-Hispanic	Northeast	Rural	Not working/Unemployed	Some college / Associate's degree	No	Democrat	Married/cohabiting	$75,000 to less than $100,000	8	20	Doctor or medical provider
Female	60+ years old	White, Non-Hispanic	Midwest	Suburban	Employed	High school or less	No	Democrat	Single	Less than $30,000	10	20	Government or other official sources (e.g. CDC or WHO)
Female	40-59 years old	White, Non-Hispanic	Midwest	Rural	Employed	Bachelor's degree or higher	Yes	Democrat	Married/cohabiting	$75,000 to less than $100,000	7	19	Government or other official sources (e.g. CDC or WHO)
Female	40-59 years old	White, Non-Hispanic	Northeast	Suburban	Employed	Bachelor's degree or higher	Yes	Democrat	Married/cohabiting	$75,000 to less than $100,000	10	19	Doctor or medical provider
Female	40-59 years old	White, Non-Hispanic	South	Suburban	Employed	Some college / Associate's degree	Yes	Other	Single	$30,000 to less than $50,000	9	19	Traditional media
Female	40-59 years old	White, Non-Hispanic	Northeast	Rural	Employed	Some college / Associate's degree	Yes	Other	Widowed		9	21	Traditional media
Female	40-59 years old	White, Non-Hispanic	Midwest	Rural	Employed	High school or less	No	Prefer not to say	Married/cohabiting		9	21	Traditional media
Male	60+ years old	White, Non-Hispanic	Midwest	Rural	Employed	Some college / Associate's degree	No	Other	Married/cohabiting		9	21	Doctor or medical provider
Female	60+ years old	White, Non-Hispanic	West	Rural	Employed	Some college / Associate's degree	No	Democrat	Single	Less than $30,000	9	20	Government or other official sources (e.g. CDC or WHO)
Male	40-59 years old	White, Non-Hispanic	Northeast	Rural	Employed	Some college / Associate's degree	Yes	Republican	Married/cohabiting		7	18	Government or other official sources (e.g. CDC or WHO)
Male	18-39 years old	White, Non-Hispanic	Northeast	Suburban	Not working/Unemployed	Bachelor's degree or higher	No	Democrat	Single	$30,000 to less than $50,000	11	21	Doctor or medical provider
Female	40-59 years old	Non-White	West	Rural	Employed	Bachelor's degree or higher	No	Democrat	Married/cohabiting	$75,000 to less than $100,000	9	20	Government or other official sources (e.g. CDC or WHO)
Male	40-59 years old	White, Non-Hispanic	Midwest	Urban	Employed	Some college / Associate's degree	No	Prefer not to say	Single	Less than $30,000	12	19	Traditional media
Female	60+ years old	White, Non-Hispanic	Midwest	Rural	Employed	High school or less	No	Prefer not to say	Married/cohabiting		7	19	Government or other official sources (e.g. CDC or WHO)
Female	40-59 years old	White, Non-Hispanic	Northeast	Suburban	Employed		Yes	Republican	Married/cohabiting		8	21	Family, friends, and coworkers
Female	60+ years old	White, Non-Hispanic	Midwest	Urban	Retired	Some college / Associate's degree	No	Democrat	Married/cohabiting	$75,000 to less than $100,000	9	21	Government or other official sources (e.g. CDC or WHO)
Female	40-59 years old	White, Non-Hispanic	South	Suburban	Employed	Bachelor's degree or higher	Yes	Democrat	Married/cohabiting		8	20	Government or other official sources (e.g. CDC or WHO)
Female	60+ years old	White, Non-Hispanic	West	Urban	Employed	Some college / Associate's degree	No	Prefer not to say	Married/cohabiting		8	18	New media (Social media, web surfing, podcasts, and etc,.
Male	60+ years old	White, Non-Hispanic	South	Suburban	Retired	Bachelor's degree or higher	No	Republican	Married/cohabiting		5	18	Doctor or medical provider
Female	40-59 years old	White, Non-Hispanic	Northeast	Suburban	Employed	Some college / Associate's degree	No	Republican	Married/cohabiting	$75,000 to less than $100,000	7	19	Doctor or medical provider
Male	40-59 years old	White, Non-Hispanic	South	Rural	Employed	High school or less	Yes	Prefer not to say	Married/cohabiting	Less than $30,000	7	19	Government or other official sources (e.g. CDC or WHO)
Female	40-59 years old	White, Non-Hispanic	Northeast	Suburban	Employed		Yes	Democrat	Married/cohabiting		11	21	Doctor or medical provider
Female	60+ years old	White, Non-Hispanic	Northeast	Suburban	Employed		No	Democrat	Single		11	21	Government or other official sources (e.g. CDC or WHO)
Female	60+ years old	White, Non-Hispanic	Midwest	Suburban	Retired	Bachelor's degree or higher	No	Democrat	Married/cohabiting		10	21	Government or other official sources (e.g. CDC or WHO)
Male	60+ years old	White, Non-Hispanic	Midwest	Suburban	Employed	High school or less	No	Democrat	Married/cohabiting		9	19	Traditional media
Female	60+ years old	White, Non-Hispanic	Midwest	Suburban	Employed	Some college / Associate's degree	No	Democrat	Married/cohabiting		8	20	Traditional media
Female	40-59 years old	White, Non-Hispanic	West	Rural	Student/Unpaid work	High school or less	Yes	Democrat	Divorced/separated	Less than $30,000	8	17	Government or other official sources (e.g. CDC or WHO)
Female	40-59 years old	White, Non-Hispanic	Midwest	Suburban	Employed	Bachelor's degree or higher	No	Other	Single	Less than $30,000	12	19	Doctor or medical provider
Female	40-59 years old	White, Non-Hispanic	South	Suburban	Employed	Some college / Associate's degree	No	Republican	Married/cohabiting	$75,000 to less than $100,000	8	20	Government or other official sources (e.g. CDC or WHO)
Female	40-59 years old	White, Non-Hispanic	Northeast	Suburban	Employed		No	Democrat	Married/cohabiting		9	21	Government or other official sources (e.g. CDC or WHO)
Female	60+ years old	White, Non-Hispanic	Midwest	Suburban	Retired	Bachelor's degree or higher	No	Republican	Married/cohabiting	$75,000 to less than $100,000	10	21	Government or other official sources (e.g. CDC or WHO)
Female	60+ years old	White, Non-Hispanic	Northeast	Urban	Not working/Unemployed		No	Prefer not to say	Divorced/separated		8	20	New media (Social media, web surfing, podcasts, and etc,.
Female	18-39 years old	White, Non-Hispanic	Northeast	Urban	Employed		No	Democrat	Married/cohabiting	$30,000 to less than $50,000	7	20	Doctor or medical provider
Female	40-59 years old	White, Non-Hispanic	Midwest	Rural	Employed		No	Republican	Married/cohabiting		9	21	Government or other official sources (e.g. CDC or WHO)
Female	40-59 years old	White, Non-Hispanic	Midwest	Suburban	Retired	Bachelor's degree or higher	No	Democrat	Married/cohabiting		11	20	Doctor or medical provider
Female	60+ years old	White, Non-Hispanic	South	Suburban	Retired	Bachelor's degree or higher	No	Republican	Widowed	Less than $30,000	8	19	Family, friends, and coworkers
Female	40-59 years old	Non-White	South	Rural	Employed	High school or less	Yes	Republican	Married/cohabiting	$75,000 to less than $100,000	3	18	New media (Social media, web surfing, podcasts, and etc,.
Female	40-59 years old	White, Non-Hispanic	South	Urban	Employed	Bachelor's degree or higher	Yes	Other	Married/cohabiting	$75,000 to less than $100,000	9	19	Government or other official sources (e.g. CDC or WHO)
Female	40-59 years old	White, Non-Hispanic	Midwest	Suburban	Employed	Bachelor's degree or higher	No	Republican	Married/cohabiting		11	20	New media (Social media, web surfing, podcasts, and etc,.
Female	60+ years old	White, Non-Hispanic	Northeast	Rural	Employed	Bachelor's degree or higher	No	Democrat	Married/cohabiting	$30,000 to less than $50,000	8	19	New media (Social media, web surfing, podcasts, and etc,.
Female	40-59 years old	White, Non-Hispanic	West	Rural	Not working/Unemployed	High school or less	No	Other	Single	Less than $30,000	7	20	Government or other official sources (e.g. CDC or WHO)
	40-59 years old	White, Non-Hispanic	Northeast	Suburban	Employed	Some college / Associate's degree	No	Prefer not to say	Married/cohabiting		7	19	Traditional media
Male	18-39 years old	White, Non-Hispanic	West	Rural	Not working/Unemployed	Bachelor's degree or higher	No	Other	Divorced/separated	$75,000 to less than $100,000	9	20	Government or other official sources (e.g. CDC or WHO)
Male	60+ years old	White, Non-Hispanic	Northeast	Rural	Retired	High school or less	No	Republican	Married/cohabiting		9	21	Government or other official sources (e.g. CDC or WHO)
Male	60+ years old	White, Non-Hispanic	Northeast	Rural	Retired		No	Other	Married/cohabiting		9	20	Traditional media
Female	60+ years old	White, Non-Hispanic	Northeast	Suburban	Retired	Bachelor's degree or higher	No	Republican	Divorced/separated		11	20	Traditional media
Female	60+ years old	White, Non-Hispanic	South	Urban	Employed	Some college / Associate's degree	No	Democrat	Married/cohabiting		10	21	Doctor or medical provider
Female	40-59 years old	White, Non-Hispanic	Northeast	Suburban	Not working/Unemployed	Bachelor's degree or higher	Yes	Democrat	Married/cohabiting	$30,000 to less than $50,000	9	20	Doctor or medical provider
Male	40-59 years old	White, Non-Hispanic	Midwest	Rural	Not working/Unemployed	Some college / Associate's degree	No	Other	Single		4	19	Doctor or medical provider
Female	60+ years old	White, Non-Hispanic	South	Suburban	Retired	Some college / Associate's degree	No	Democrat	Divorced/separated	$30,000 to less than $50,000	10	21	Traditional media
Female	40-59 years old	White, Non-Hispanic	Northeast	Rural	Employed	Some college / Associate's degree	No	Republican	Single	$75,000 to less than $100,000	10	21	Doctor or medical provider
Male	40-59 years old	White, Non-Hispanic	Northeast	Suburban	Employed	Some college / Associate's degree	No	Democrat	Married/cohabiting	$75,000 to less than $100,000	9	19	New media (Social media, web surfing, podcasts, and etc,.
Male	40-59 years old	White, Non-Hispanic	West	Rural	Employed		No	Republican	Widowed		8	21	Government or other official sources (e.g. CDC or WHO)
Female	40-59 years old	White, Non-Hispanic	South	Rural	Employed		No	Prefer not to say	Married/cohabiting		10	20	Doctor or medical provider
Female	60+ years old	White, Non-Hispanic	Midwest	Suburban	Employed	Some college / Associate's degree	No	Prefer not to say	Divorced/separated	Less than $30,000	11	20	Traditional media
Female	18-39 years old	White, Non-Hispanic	Northeast	Suburban	Employed		Yes	Other	Married/cohabiting		10	21	Doctor or medical provider
Male	40-59 years old	White, Non-Hispanic	Northeast	Suburban	Not working/Unemployed	Some college / Associate's degree	No	Democrat	Single		7	20	Traditional media
Male	60+ years old	White, Non-Hispanic	Midwest	Rural	Retired	Some college / Associate's degree	No	Prefer not to say	Married/cohabiting	$30,000 to less than $50,000	10	19	Government or other official sources (e.g. CDC or WHO)
Female	40-59 years old	White, Non-Hispanic	Midwest	Suburban	Employed	Bachelor's degree or higher	Yes	Other	Married/cohabiting		6	21	New media (Social media, web surfing, podcasts, and etc,.
Female	40-59 years old	White, Non-Hispanic	Northeast	Rural	Not working/Unemployed		Yes	Republican	Married/cohabiting		7	18	Traditional media
Female	40-59 years old	White, Non-Hispanic	Northeast	Rural	Employed	Bachelor's degree or higher	Yes	Other	Married/cohabiting		10	21	Government or other official sources (e.g. CDC or WHO)
Female	60+ years old	White, Non-Hispanic	South	Suburban	Retired	High school or less	No	Democrat	Widowed		7	19	Doctor or medical provider
Female	40-59 years old	White, Non-Hispanic	Midwest	Suburban	Employed	Bachelor's degree or higher	Yes	Republican	Married/cohabiting		4	17	Family, friends, and coworkers
Male	60+ years old	White, Non-Hispanic	Northeast	Rural	Retired		No	Prefer not to say	Married/cohabiting		2	11	Family, friends, and coworkers
Male	40-59 years old	White, Non-Hispanic	Midwest	Suburban	Employed	Some college / Associate's degree	No	Republican	Married/cohabiting	$75,000 to less than $100,000	9	20	Government or other official sources (e.g. CDC or WHO)
Female	40-59 years old	White, Non-Hispanic	Northeast	Suburban	Employed		No	Democrat	Single	$30,000 to less than $50,000	9	21	Traditional media
Female	40-59 years old	White, Non-Hispanic	Midwest	Suburban	Employed	Bachelor's degree or higher	No	Republican	Married/cohabiting	$75,000 to less than $100,000	9	21	Government or other official sources (e.g. CDC or WHO)
Female	60+ years old	White, Non-Hispanic	Northeast	Rural	Employed	Some college / Associate's degree	No	Democrat	Widowed	$30,000 to less than $50,000	10	15	Government or other official sources (e.g. CDC or WHO)
Female	60+ years old	White, Non-Hispanic	South	Suburban	Retired	Bachelor's degree or higher	No	Republican	Divorced/separated	Less than $30,000	10	20	Government or other official sources (e.g. CDC or WHO)
Female	18-39 years old	Non-White	South	Rural	Employed	Bachelor's degree or higher	Yes	Other	Married/cohabiting	$75,000 to less than $100,000	11	20	New media (Social media, web surfing, podcasts, and etc,.
Female	18-39 years old	White, Non-Hispanic	Northeast	Suburban	Not working/Unemployed		No	Prefer not to say	Single	Less than $30,000	6	19	New media (Social media, web surfing, podcasts, and etc,.
Female	60+ years old	White, Non-Hispanic	West	Urban	Retired		No	Democrat	Divorced/separated	$30,000 to less than $50,000	10	20	New media (Social media, web surfing, podcasts, and etc,.
Male	18-39 years old	White, Non-Hispanic	Midwest	Suburban	Employed	Some college / Associate's degree	Yes	Democrat	Married/cohabiting	Less than $30,000	8	20	Government or other official sources (e.g. CDC or WHO)
Female	40-59 years old	Non-White	South	Suburban	Employed	Bachelor's degree or higher	Yes	Republican	Married/cohabiting		9	20	Traditional media
Female	40-59 years old	White, Non-Hispanic	Northeast	Suburban	Employed	Bachelor's degree or higher	Yes	Other	Married/cohabiting		11	21	Government or other official sources (e.g. CDC or WHO)
Female	60+ years old	White, Non-Hispanic	Midwest	Rural	Retired	Bachelor's degree or higher	No	Prefer not to say	Married/cohabiting	Less than $30,000	10	20	Doctor or medical provider
Female	18-39 years old	White, Non-Hispanic	Northeast	Suburban	Employed		No	Democrat	Single	Less than $30,000	7	21	Government or other official sources (e.g. CDC or WHO)
Female	18-39 years old	White, Non-Hispanic	South	Suburban	Employed		Yes	Democrat	Married/cohabiting		8	21	Government or other official sources (e.g. CDC or WHO)
Female	60+ years old	White, Non-Hispanic	South	Suburban	Not working/Unemployed		No	Democrat	Married/cohabiting	$30,000 to less than $50,000	11	21	Government or other official sources (e.g. CDC or WHO)
Female	40-59 years old	White, Non-Hispanic	South	Suburban	Not working/Unemployed	Bachelor's degree or higher	No	Democrat	Widowed		9	19	Traditional media
Male	40-59 years old	White, Non-Hispanic	Northeast	Suburban	Employed		No	Democrat	Single	$75,000 to less than $100,000	10	20	Government or other official sources (e.g. CDC or WHO)
Female	60+ years old	White, Non-Hispanic	West	Suburban	Retired		No	Democrat	Married/cohabiting		9	19	Doctor or medical provider
Male	18-39 years old	White, Non-Hispanic	Midwest	Urban	Employed	Bachelor's degree or higher	Yes	Prefer not to say	Married/cohabiting	$75,000 to less than $100,000	8	20	Government or other official sources (e.g. CDC or WHO)
Female	40-59 years old	White, Non-Hispanic	Midwest	Suburban	Not working/Unemployed	Some college / Associate's degree	No	Prefer not to say	Married/cohabiting		10	19	Government or other official sources (e.g. CDC or WHO)
Male	18-39 years old	White, Non-Hispanic	South	Urban	Employed		No	Democrat	Married/cohabiting	$75,000 to less than $100,000	10	21	Traditional media
Female	18-39 years old	White, Non-Hispanic	Northeast	Suburban	Employed	Bachelor's degree or higher	No	Democrat	Married/cohabiting		10	21	Doctor or medical provider
Male	40-59 years old	White, Non-Hispanic	South	Suburban	Employed	Bachelor's degree or higher	No	Other	Married/cohabiting		4	19	Doctor or medical provider
Female	60+ years old	White, Non-Hispanic	South	Urban	Not working/Unemployed	Bachelor's degree or higher	No	Other	Married/cohabiting		10	21	Traditional media
Female	60+ years old	White, Non-Hispanic	Northeast	Rural	Retired	Some college / Associate's degree	No	Democrat	Married/cohabiting	$30,000 to less than $50,000	10	21	Government or other official sources (e.g. CDC or WHO)
Female	18-39 years old	White, Non-Hispanic	Midwest	Urban	Employed	High school or less	No	Other	Divorced/separated	Less than $30,000	7	20	Government or other official sources (e.g. CDC or WHO)
Female	60+ years old	White, Non-Hispanic	South	Suburban	Employed		No	Prefer not to say	Married/cohabiting		8	19	Traditional media
Female	18-39 years old	White, Non-Hispanic	South	Suburban	Student/Unpaid work	Some college / Associate's degree	Yes	Democrat	Married/cohabiting	$75,000 to less than $100,000	9	21	Government or other official sources (e.g. CDC or WHO)
Female	18-39 years old	White, Non-Hispanic	South	Rural	Not working/Unemployed	Some college / Associate's degree	Yes	Other	Divorced/separated	Less than $30,000	10	20	Doctor or medical provider
Male	18-39 years old	Non-White	West	Suburban	Employed	Some college / Associate's degree	Yes	Republican	Married/cohabiting		9	18	Doctor or medical provider
Female	60+ years old	White, Non-Hispanic	South	Urban	Retired	Bachelor's degree or higher	No	Republican	Married/cohabiting		10	20	Doctor or medical provider
Female	40-59 years old	White, Non-Hispanic	Midwest	Suburban	Employed	Bachelor's degree or higher	Yes	Democrat	Married/cohabiting	$75,000 to less than $100,000	8	19	Government or other official sources (e.g. CDC or WHO)
Male	40-59 years old	White, Non-Hispanic	Northeast	Suburban	Not working/Unemployed	Some college / Associate's degree	Yes	Other	Married/cohabiting	$30,000 to less than $50,000	7	15	Doctor or medical provider
Female	60+ years old	Non-White	West	Rural	Retired		Yes	Prefer not to say	Divorced/separated		11	21	Traditional media
Female	40-59 years old	White, Non-Hispanic	Northeast	Suburban	Employed		Yes	Republican	Divorced/separated		12	20	Government or other official sources (e.g. CDC or WHO)
Male	40-59 years old	White, Non-Hispanic	Midwest	Suburban	Employed	Some college / Associate's degree	No	Republican	Married/cohabiting	$75,000 to less than $100,000	11	19	Doctor or medical provider
Male	40-59 years old	White, Non-Hispanic	Midwest	Rural	Employed		Yes	Prefer not to say	Married/cohabiting		8	18	New media (Social media, web surfing, podcasts, and etc,.
Male	60+ years old	White, Non-Hispanic	West	Rural	Retired	Bachelor's degree or higher	No	Republican	Married/cohabiting		10	18	Traditional media
Female	40-59 years old	White, Non-Hispanic	West	Urban	Employed	Bachelor's degree or higher	No	Democrat	Married/cohabiting		8	17	Family, friends, and coworkers
Female	60+ years old	White, Non-Hispanic	South	Rural	Retired		No	Democrat	Married/cohabiting		8	18	Government or other official sources (e.g. CDC or WHO)
Female	40-59 years old	White, Non-Hispanic	Northeast	Rural	Employed	Bachelor's degree or higher	Yes	Democrat	Married/cohabiting	$30,000 to less than $50,000	11	21	Traditional media
Male	60+ years old	White, Non-Hispanic	South	Suburban	Retired		No	Republican	Married/cohabiting		8	19	Government or other official sources (e.g. CDC or WHO)
Female	40-59 years old	White, Non-Hispanic	Northeast	Suburban	Employed		No	Democrat	Married/cohabiting		9	21	Doctor or medical provider
Female	18-39 years old	Non-White	West	Suburban	Employed	Bachelor's degree or higher	Yes	Other	Married/cohabiting		9	20	Doctor or medical provider
Female	40-59 years old	White, Non-Hispanic	West	Suburban	Employed		No	Prefer not to say	Married/cohabiting	$30,000 to less than $50,000	10	21	Doctor or medical provider
Male	40-59 years old	White, Non-Hispanic	South	Suburban	Employed		No	Republican	Married/cohabiting	$75,000 to less than $100,000	9	21	Government or other official sources (e.g. CDC or WHO)
Female	18-39 years old	White, Non-Hispanic	South	Suburban	Employed	Some college / Associate's degree	Yes	Democrat	Married/cohabiting	$30,000 to less than $50,000	5	19	New media (Social media, web surfing, podcasts, and etc,.
Female	40-59 years old	White, Non-Hispanic	South	Suburban	Employed		No	Democrat	Divorced/separated	$30,000 to less than $50,000	10	20	Traditional media
Female	18-39 years old	White, Non-Hispanic	South	Suburban	Student/Unpaid work	Bachelor's degree or higher	Yes	Democrat	Married/cohabiting		9	21	Doctor or medical provider
Female	40-59 years old	White, Non-Hispanic	West	Suburban	Not working/Unemployed	Some college / Associate's degree	No	Democrat	Married/cohabiting		12	21	Doctor or medical provider
Female	18-39 years old	Non-White	Midwest	Urban	Not working/Unemployed	Some college / Associate's degree	No	Democrat	Married/cohabiting		10	21	Traditional media
Female	60+ years old	White, Non-Hispanic	South	Rural	Employed	High school or less	No	Democrat	Single	Less than $30,000	8	20	Traditional media
Female	40-59 years old	White, Non-Hispanic	Northeast	Suburban	Employed	Some college / Associate's degree	No	Other	Married/cohabiting		9	19	Doctor or medical provider
Female	40-59 years old	White, Non-Hispanic	South	Rural	Employed		No	Other	Married/cohabiting		8	19	Traditional media
Male	40-59 years old	White, Non-Hispanic	Northeast	Suburban	Employed	Some college / Associate's degree	No	Other	Married/cohabiting		8	20	Government or other official sources (e.g. CDC or WHO)
Female	60+ years old	White, Non-Hispanic	South	Rural	Retired		Yes	Democrat	Divorced/separated		11	20	Government or other official sources (e.g. CDC or WHO)
Female	40-59 years old	White, Non-Hispanic	Midwest	Rural	Employed	Bachelor's degree or higher	Yes	Other	Married/cohabiting	$75,000 to less than $100,000	9	21	Doctor or medical provider
Female	40-59 years old	White, Non-Hispanic	Northeast	Rural	Employed	Some college / Associate's degree	Yes	Republican	Married/cohabiting	$75,000 to less than $100,000	10	21	Government or other official sources (e.g. CDC or WHO)
Female	40-59 years old	White, Non-Hispanic	Midwest	Suburban	Employed		No	Prefer not to say	Married/cohabiting		8	21	Traditional media
Female	40-59 years old	White, Non-Hispanic	Midwest	Suburban	Employed	Bachelor's degree or higher	No	Democrat	Married/cohabiting		10	21	Government or other official sources (e.g. CDC or WHO)
Female	60+ years old	White, Non-Hispanic	Northeast	Suburban	Retired	High school or less	No	Prefer not to say	Married/cohabiting	$30,000 to less than $50,000	10	20	Doctor or medical provider
Male	60+ years old	White, Non-Hispanic	West	Suburban	Retired		No	Democrat	Single		9	21	Doctor or medical provider
Male	18-39 years old	White, Non-Hispanic	Midwest	Urban	Not working/Unemployed	Bachelor's degree or higher	No	Other	Single	$30,000 to less than $50,000	8	18	Doctor or medical provider
Female	40-59 years old	White, Non-Hispanic	Northeast	Suburban	Employed		Yes	Democrat	Married/cohabiting	$75,000 to less than $100,000	9	20	Traditional media
Female	60+ years old	White, Non-Hispanic	South	Urban	Retired	Bachelor's degree or higher	No	Democrat	Widowed	$30,000 to less than $50,000	10	19	Doctor or medical provider
Female	40-59 years old	White, Non-Hispanic	Midwest	Suburban	Employed	Some college / Associate's degree	No	Democrat	Married/cohabiting	$75,000 to less than $100,000	8	20	Government or other official sources (e.g. CDC or WHO)
Female	40-59 years old	White, Non-Hispanic	South	Suburban	Employed	Bachelor's degree or higher	Yes	Democrat	Married/cohabiting	$75,000 to less than $100,000	12	21	Government or other official sources (e.g. CDC or WHO)
Female	40-59 years old	White, Non-Hispanic	Midwest	Rural	Employed	Some college / Associate's degree	Yes	Republican	Married/cohabiting	$75,000 to less than $100,000	10	19	Government or other official sources (e.g. CDC or WHO)
Male	60+ years old	White, Non-Hispanic	West	Suburban	Employed	Some college / Associate's degree	No	Other	Married/cohabiting		11	20	Doctor or medical provider
Female	40-59 years old	White, Non-Hispanic	West	Suburban	Employed	Bachelor's degree or higher	No	Other	Married/cohabiting		7	17	New media (Social media, web surfing, podcasts, and etc,.
Female	40-59 years old	White, Non-Hispanic	Northeast	Suburban	Not working/Unemployed	Some college / Associate's degree	Yes	Prefer not to say	Married/cohabiting	$30,000 to less than $50,000	9	19	Government or other official sources (e.g. CDC or WHO)
Female	18-39 years old	White, Non-Hispanic	Midwest	Rural	Employed	Bachelor's degree or higher	No	Republican	Married/cohabiting	$30,000 to less than $50,000	10	21	Government or other official sources (e.g. CDC or WHO)
Female	40-59 years old	White, Non-Hispanic	West	Rural	Employed	Some college / Associate's degree	No	Republican	Married/cohabiting	Less than $30,000	6	19	Doctor or medical provider
Female	40-59 years old	White, Non-Hispanic	West	Suburban	Employed	Some college / Associate's degree	Yes	Other	Married/cohabiting		8	20	Government or other official sources (e.g. CDC or WHO)
Female	18-39 years old	White, Non-Hispanic	South	Suburban	Employed	High school or less	Yes	Prefer not to say	Married/cohabiting		8	19	Government or other official sources (e.g. CDC or WHO)
Male	40-59 years old	White, Non-Hispanic	South	Urban	Employed	High school or less	No	Other	Divorced/separated		7	19	Family, friends, and coworkers
Male	40-59 years old	White, Non-Hispanic	West	Suburban	Not working/Unemployed	Bachelor's degree or higher	Yes	Other	Divorced/separated		9	18	Government or other official sources (e.g. CDC or WHO)
Male	60+ years old	White, Non-Hispanic	Northeast	Rural	Retired	Some college / Associate's degree	No	Democrat	Married/cohabiting	$30,000 to less than $50,000	9	20	Doctor or medical provider
Female	18-39 years old	White, Non-Hispanic	Midwest	Suburban	Employed	Bachelor's degree or higher	Yes	Other	Married/cohabiting		9	17	Traditional media
Male	40-59 years old	White, Non-Hispanic	West	Urban	Not working/Unemployed	Bachelor's degree or higher	No	Other	Married/cohabiting		10	17	Family, friends, and coworkers
Female	18-39 years old	White, Non-Hispanic	South	Suburban	Student/Unpaid work	Bachelor's degree or higher	No	Other	Married/cohabiting	Less than $30,000	10	20	Government or other official sources (e.g. CDC or WHO)
Female	40-59 years old	White, Non-Hispanic	South	Rural	Employed		Yes	Democrat	Married/cohabiting	$75,000 to less than $100,000	8	21	Government or other official sources (e.g. CDC or WHO)
Male	60+ years old	White, Non-Hispanic	South	Suburban	Retired	Bachelor's degree or higher	No	Other	Married/cohabiting		6	17	Doctor or medical provider
Female	18-39 years old	White, Non-Hispanic	Northeast	Suburban	Student/Unpaid work	Bachelor's degree or higher	Yes	Democrat	Married/cohabiting		11	21	Traditional media
Female	18-39 years old	White, Non-Hispanic	South	Rural	Not working/Unemployed		No	Democrat	Married/cohabiting	Less than $30,000	5	20	Government or other official sources (e.g. CDC or WHO)
Female	40-59 years old	White, Non-Hispanic	West	Suburban	Employed	Bachelor's degree or higher	No	Republican	Single		10	18	Government or other official sources (e.g. CDC or WHO)
Female	18-39 years old	Non-White	West	Suburban	Not working/Unemployed	Bachelor's degree or higher	Yes	Prefer not to say	Married/cohabiting		11	21	Traditional media
Female	40-59 years old	White, Non-Hispanic	West	Urban	Retired		No	Democrat	Married/cohabiting		11	19	Government or other official sources (e.g. CDC or WHO)
Female	40-59 years old	White, Non-Hispanic	Midwest	Suburban	Employed	Bachelor's degree or higher	No	Republican	Married/cohabiting	$75,000 to less than $100,000	11	21	Traditional media
Female	40-59 years old	White, Non-Hispanic	Midwest	Suburban	Employed	Some college / Associate's degree	No	Republican	Married/cohabiting	$75,000 to less than $100,000	8	21	Doctor or medical provider
Male	60+ years old	White, Non-Hispanic	West	Suburban	Employed		No	Republican	Married/cohabiting		11	19	Doctor or medical provider
Male	18-39 years old	White, Non-Hispanic	Midwest	Urban	Employed	Bachelor's degree or higher	No	Democrat	Single	$30,000 to less than $50,000	9	21	Government or other official sources (e.g. CDC or WHO)
Female	40-59 years old	White, Non-Hispanic	Midwest	Rural	Employed	Bachelor's degree or higher	Yes	Democrat	Married/cohabiting		9	20	Doctor or medical provider
Female	40-59 years old	White, Non-Hispanic	West	Suburban	Employed		No	Democrat	Married/cohabiting		8	20	Doctor or medical provider
Male	60+ years old	White, Non-Hispanic	Midwest	Rural	Retired		No	Democrat	Married/cohabiting	$30,000 to less than $50,000	11	18	Government or other official sources (e.g. CDC or WHO)
Female	40-59 years old	White, Non-Hispanic	West	Suburban	Not working/Unemployed		No	Democrat	Married/cohabiting		10	19	Doctor or medical provider
Female	60+ years old	White, Non-Hispanic	West	Suburban	Retired	Some college / Associate's degree	No	Democrat	Single	Less than $30,000	9	17	Doctor or medical provider
Female	60+ years old	White, Non-Hispanic	South	Suburban	Retired		No	Democrat	Married/cohabiting		11	21	Doctor or medical provider
Female	40-59 years old	White, Non-Hispanic	West	Suburban	Employed	Some college / Associate's degree	No	Prefer not to say	Married/cohabiting		6	20	Traditional media
Female	18-39 years old	Non-White	West	Rural	Employed	Some college / Associate's degree	Yes	Prefer not to say	Married/cohabiting		10	19	Family, friends, and coworkers
Female	18-39 years old	White, Non-Hispanic	West	Rural	Employed	Bachelor's degree or higher	Yes	Democrat	Married/cohabiting		9	19	Government or other official sources (e.g. CDC or WHO)
Female	40-59 years old	White, Non-Hispanic	Midwest	Rural	Employed		Yes	Prefer not to say	Married/cohabiting		11	21	Doctor or medical provider
Female	40-59 years old	White, Non-Hispanic	Northeast	Suburban	Employed	Bachelor's degree or higher	Yes	Democrat	Married/cohabiting		10	21	Doctor or medical provider
Female	60+ years old	White, Non-Hispanic	West	Suburban	Retired	High school or less	No	Prefer not to say	Widowed	$30,000 to less than $50,000	6	18	Doctor or medical provider
Male	60+ years old	White, Non-Hispanic	South	Suburban	Employed		No	Democrat	Married/cohabiting	$30,000 to less than $50,000	9	19	Traditional media
Female	60+ years old	White, Non-Hispanic	South	Suburban	Retired	Some college / Associate's degree	No	Democrat	Married/cohabiting		10	21	Government or other official sources (e.g. CDC or WHO)
Female	40-59 years old	White, Non-Hispanic	Northeast	Rural	Not working/Unemployed	Bachelor's degree or higher	Yes	Democrat	Married/cohabiting		8	21	Government or other official sources (e.g. CDC or WHO)
Female	60+ years old	White, Non-Hispanic	Northeast	Suburban	Not working/Unemployed	Bachelor's degree or higher	No	Democrat	Married/cohabiting		8	21	Traditional media
Female	40-59 years old	White, Non-Hispanic	South	Rural	Not working/Unemployed		No	Democrat	Married/cohabiting	$75,000 to less than $100,000	8	19	Doctor or medical provider
Female	40-59 years old	White, Non-Hispanic	Midwest	Suburban	Employed	Bachelor's degree or higher	Yes	Prefer not to say	Married/cohabiting		9	20	Government or other official sources (e.g. CDC or WHO)
Female	40-59 years old	White, Non-Hispanic	South	Urban	Employed	Bachelor's degree or higher	Yes	Democrat	Married/cohabiting		9	20	Government or other official sources (e.g. CDC or WHO)
Female	40-59 years old	White, Non-Hispanic	West	Rural	Employed	Bachelor's degree or higher	No	Democrat	Married/cohabiting		10	20	Doctor or medical provider
Female	18-39 years old	Non-White	South	Urban	Not working/Unemployed	Some college / Associate's degree	Yes	Republican	Married/cohabiting	$30,000 to less than $50,000	10	18	Government or other official sources (e.g. CDC or WHO)
Female	40-59 years old	White, Non-Hispanic	Midwest	Urban	Employed	Some college / Associate's degree	Yes	Democrat	Divorced/separated	Less than $30,000	11	20	Doctor or medical provider
Female	40-59 years old	White, Non-Hispanic	West	Suburban	Employed	High school or less	No	Republican	Married/cohabiting	$75,000 to less than $100,000	10	20	Doctor or medical provider
Male	40-59 years old	Non-White	West	Rural	Not working/Unemployed	High school or less	No	Other	Married/cohabiting	Less than $30,000	10	19	Family, friends, and coworkers
Female	18-39 years old	White, Non-Hispanic	West	Rural	Employed		No	Prefer not to say	Married/cohabiting		9	21	Family, friends, and coworkers
Male	18-39 years old	White, Non-Hispanic	Northeast	Suburban	Employed	Some college / Associate's degree	No	Other	Married/cohabiting	$75,000 to less than $100,000	5	19	Family, friends, and coworkers
Female	40-59 years old	White, Non-Hispanic	Northeast	Suburban	Student/Unpaid work	Some college / Associate's degree	No	Prefer not to say	Married/cohabiting		9	17	Traditional media
Female	60+ years old	White, Non-Hispanic	West	Rural	Employed		No	Democrat	Widowed	$75,000 to less than $100,000	8	20	Doctor or medical provider
Female	40-59 years old	Non-White	Northeast	Urban	Not working/Unemployed	Some college / Associate's degree	No	Other	Married/cohabiting		10	20	Doctor or medical provider
Female	40-59 years old	Non-White	West	Suburban	Employed	Bachelor's degree or higher	Yes	Democrat	Married/cohabiting		11	18	New media (Social media, web surfing, podcasts, and etc,.
Female	40-59 years old	White, Non-Hispanic	South	Suburban	Retired		No	Prefer not to say	Married/cohabiting	$75,000 to less than $100,000	10	21	Doctor or medical provider
Female	40-59 years old	White, Non-Hispanic	West	Suburban	Retired		No	Republican	Married/cohabiting	$75,000 to less than $100,000	6	18	New media (Social media, web surfing, podcasts, and etc,.
Male	18-39 years old	White, Non-Hispanic	Northeast	Urban	Employed	Bachelor's degree or higher	No	Other	Single	$30,000 to less than $50,000	8	20	Government or other official sources (e.g. CDC or WHO)
Female	60+ years old	White, Non-Hispanic	South	Suburban	Employed		No	Other	Married/cohabiting		11	21	Government or other official sources (e.g. CDC or WHO)
Male	60+ years old	White, Non-Hispanic	West	Suburban	Retired		No	Republican	Married/cohabiting		11	21	Government or other official sources (e.g. CDC or WHO)
Female	40-59 years old	White, Non-Hispanic	South	Suburban	Employed		Yes	Other	Married/cohabiting		9	20	Traditional media
Male	40-59 years old	White, Non-Hispanic	West	Rural	Employed		No	Republican	Single		6	20	Doctor or medical provider
Female	60+ years old	White, Non-Hispanic	West	Rural	Retired	Some college / Associate's degree	No	Democrat	Married/cohabiting		9	20	Doctor or medical provider
Female	60+ years old	White, Non-Hispanic	Northeast	Suburban	Retired	Some college / Associate's degree	No	Democrat	Divorced/separated	$30,000 to less than $50,000	7	18	Traditional media
Female	40-59 years old	White, Non-Hispanic	West	Suburban	Employed	Bachelor's degree or higher	No	Other	Single		9	21	New media (Social media, web surfing, podcasts, and etc,.
Female	60+ years old	White, Non-Hispanic	West	Suburban	Not working/Unemployed	Some college / Associate's degree	Yes	Democrat	Divorced/separated	$30,000 to less than $50,000	9	19	Doctor or medical provider
Male	40-59 years old	White, Non-Hispanic	West	Urban	Employed	Bachelor's degree or higher	Yes	Republican	Married/cohabiting		7	19	Doctor or medical provider
Female	60+ years old	White, Non-Hispanic	South	Rural	Not working/Unemployed	Some college / Associate's degree	No	Republican	Married/cohabiting	$30,000 to less than $50,000	7	20	Doctor or medical provider
Female	60+ years old	White, Non-Hispanic	West	Rural	Retired	Some college / Associate's degree	No	Democrat	Divorced/separated	Less than $30,000	11	20	Government or other official sources (e.g. CDC or WHO)
Male	40-59 years old	White, Non-Hispanic	Midwest	Urban	Employed	Bachelor's degree or higher	No	Republican	Married/cohabiting	$75,000 to less than $100,000	11	20	New media (Social media, web surfing, podcasts, and etc,.
Female	40-59 years old	White, Non-Hispanic	Midwest	Rural	Not working/Unemployed	Bachelor's degree or higher	No	Other	Single	Less than $30,000	9	20	Doctor or medical provider
Male	40-59 years old	White, Non-Hispanic	South	Rural	Not working/Unemployed	High school or less	No	Prefer not to say	Married/cohabiting	$30,000 to less than $50,000	11	18	Family, friends, and coworkers
Female	18-39 years old	Non-White	West	Urban	Student/Unpaid work	Bachelor's degree or higher	No	Democrat	Single	$75,000 to less than $100,000	10	21	Traditional media
Male	40-59 years old	White, Non-Hispanic	West	Rural	Retired	Bachelor's degree or higher	No	Democrat	Single		8	21	Doctor or medical provider
Male	60+ years old	White, Non-Hispanic	Midwest	Suburban	Retired		No	Other	Married/cohabiting	$75,000 to less than $100,000	9	19	Traditional media
Female	40-59 years old	White, Non-Hispanic	South	Rural	Retired	Bachelor's degree or higher	No	Republican	Married/cohabiting		10	18	New media (Social media, web surfing, podcasts, and etc,.
Female	40-59 years old	White, Non-Hispanic	West	Rural	Employed	High school or less	Yes	Democrat	Married/cohabiting	$75,000 to less than $100,000	10	20	Government or other official sources (e.g. CDC or WHO)
Female	40-59 years old	White, Non-Hispanic	Midwest	Suburban	Retired	Bachelor's degree or higher	No	Democrat	Married/cohabiting	$75,000 to less than $100,000	10	21	Government or other official sources (e.g. CDC or WHO)
Female	40-59 years old	White, Non-Hispanic	Northeast	Rural	Student/Unpaid work	High school or less	Yes	Prefer not to say	Married/cohabiting	$30,000 to less than $50,000	10	21	Doctor or medical provider
Female	18-39 years old	White, Non-Hispanic	Northeast	Suburban	Employed	Some college / Associate's degree	No	Republican	Single	Less than $30,000	8	20	Government or other official sources (e.g. CDC or WHO)
Female	40-59 years old	White, Non-Hispanic	Midwest	Suburban	Employed	Some college / Associate's degree	No	Republican	Married/cohabiting		8	21	Doctor or medical provider
Male	40-59 years old	Non-White	West	Rural	Employed		No	Other	Married/cohabiting		11	14	Doctor or medical provider
Male	18-39 years old	Non-White	Midwest	Urban	Employed		No	Democrat	Single		8	20	Government or other official sources (e.g. CDC or WHO)
Female	40-59 years old	White, Non-Hispanic	West	Suburban	Employed		No	Prefer not to say	Divorced/separated	$75,000 to less than $100,000	10	21	Doctor or medical provider
Male	18-39 years old	White, Non-Hispanic	South	Suburban	Employed	Some college / Associate's degree	No	Democrat	Single		7	19	Doctor or medical provider
Female	40-59 years old	Non-White	Midwest	Suburban	Employed	Some college / Associate's degree	No	Other	Single		11	18	New media (Social media, web surfing, podcasts, and etc,.
Female	40-59 years old	White, Non-Hispanic	South	Suburban	Not working/Unemployed	Bachelor's degree or higher	No	Democrat	Married/cohabiting		9	21	Government or other official sources (e.g. CDC or WHO)
Male	40-59 years old	White, Non-Hispanic	South	Suburban	Employed		Yes	Other	Married/cohabiting		9	21	Doctor or medical provider
Female	40-59 years old	White, Non-Hispanic	Midwest	Suburban	Employed		Yes	Democrat	Married/cohabiting		9	20	Traditional media
Female	40-59 years old	Non-White	West	Suburban	Employed		No	Democrat	Single	$75,000 to less than $100,000	8	20	Government or other official sources (e.g. CDC or WHO)
Female	40-59 years old	White, Non-Hispanic	West	Urban	Employed	Some college / Associate's degree	No	Democrat	Married/cohabiting		9	19	New media (Social media, web surfing, podcasts, and etc,.
Female	60+ years old	White, Non-Hispanic	Midwest	Suburban	Not working/Unemployed	Some college / Associate's degree	No	Democrat	Single	Less than $30,000	9	18	Traditional media
Female	18-39 years old	White, Non-Hispanic	Northeast	Urban	Employed	Bachelor's degree or higher	No	Democrat	Single		8	19	Doctor or medical provider
Female	60+ years old	White, Non-Hispanic	West	Urban	Retired	Bachelor's degree or higher	No	Democrat	Married/cohabiting	$75,000 to less than $100,000	10	20	Doctor or medical provider
Male	40-59 years old	White, Non-Hispanic	South	Suburban	Employed	Some college / Associate's degree	Yes	Democrat	Married/cohabiting		11	20	Government or other official sources (e.g. CDC or WHO)
Female	18-39 years old	White, Non-Hispanic	West	Urban	Not working/Unemployed		Yes	Other	Married/cohabiting	Less than $30,000	8	20	Government or other official sources (e.g. CDC or WHO)
Female	60+ years old	White, Non-Hispanic	Northeast	Suburban	Employed	High school or less	No	Republican	Married/cohabiting		3	8	New media (Social media, web surfing, podcasts, and etc,.
Female	60+ years old	White, Non-Hispanic	Northeast	Suburban	Not working/Unemployed	Some college / Associate's degree	No	Democrat	Married/cohabiting		11	18	Doctor or medical provider
Male	40-59 years old	White, Non-Hispanic	Midwest	Urban	Employed	Some college / Associate's degree	No	Republican	Single		11	19	New media (Social media, web surfing, podcasts, and etc,.
Female	40-59 years old	White, Non-Hispanic	West	Rural	Employed	Some college / Associate's degree	No	Democrat	Married/cohabiting		11	21	Traditional media
Female	40-59 years old	White, Non-Hispanic	Northeast	Rural	Not working/Unemployed		Yes	Democrat	Married/cohabiting		10	21	Traditional media
Female	60+ years old	White, Non-Hispanic	Midwest	Suburban	Employed	Bachelor's degree or higher	No	Democrat	Widowed	$30,000 to less than $50,000	10	19	Doctor or medical provider
Female	40-59 years old	White, Non-Hispanic	Midwest	Suburban	Employed	Some college / Associate's degree	Yes	Democrat	Married/cohabiting		12	21	Traditional media
Male	60+ years old	White, Non-Hispanic	Northeast	Urban	Retired		No	Democrat	Married/cohabiting	$75,000 to less than $100,000	8	21	Doctor or medical provider
Male	60+ years old	White, Non-Hispanic	West	Urban	Retired	High school or less	No	Democrat	Divorced/separated		10	19	Doctor or medical provider
Female	40-59 years old	White, Non-Hispanic	West	Rural	Student/Unpaid work	High school or less	Yes	Republican	Married/cohabiting		9	20	Government or other official sources (e.g. CDC or WHO)
Female	60+ years old	White, Non-Hispanic	West	Suburban	Employed	Bachelor's degree or higher	No	Prefer not to say	Divorced/separated		9	19	Traditional media
Male	60+ years old	White, Non-Hispanic	Midwest	Suburban	Not working/Unemployed	High school or less	No	Democrat	Married/cohabiting	$75,000 to less than $100,000	8	19	Traditional media
Female	40-59 years old	White, Non-Hispanic	West	Urban	Not working/Unemployed	Some college / Associate's degree	No	Prefer not to say	Married/cohabiting		11	20	Government or other official sources (e.g. CDC or WHO)
Female	60+ years old	Non-White	Northeast	Suburban	Retired	Some college / Associate's degree	No	Prefer not to say	Widowed		10	21	Family, friends, and coworkers
Male	40-59 years old	White, Non-Hispanic	South	Suburban	Retired	Some college / Associate's degree	No	Other	Married/cohabiting	Less than $30,000	4	16	Doctor or medical provider
Male	40-59 years old	White, Non-Hispanic	Northeast	Suburban	Employed		Yes	Republican	Married/cohabiting		12	21	Traditional media
Female	40-59 years old	Non-White	West	Suburban	Employed		Yes	Democrat	Married/cohabiting		9	20	Family, friends, and coworkers
Male	60+ years old	White, Non-Hispanic	West	Suburban	Retired	Bachelor's degree or higher	No	Democrat	Married/cohabiting	$75,000 to less than $100,000	8	20	Government or other official sources (e.g. CDC or WHO)
Female	60+ years old	White, Non-Hispanic	West	Suburban	Retired		No	Democrat	Single	$30,000 to less than $50,000	9	21	Government or other official sources (e.g. CDC or WHO)
Female	18-39 years old	Non-White	Northeast	Suburban	Employed	Some college / Associate's degree	No	Other	Married/cohabiting		10	20	Government or other official sources (e.g. CDC or WHO)
Male	60+ years old	White, Non-Hispanic	West	Urban	Retired	Some college / Associate's degree	No	Prefer not to say	Married/cohabiting		9	21	Traditional media
Female	40-59 years old	White, Non-Hispanic	Midwest	Suburban	Student/Unpaid work	Some college / Associate's degree	Yes	Republican	Married/cohabiting	$75,000 to less than $100,000	9	20	New media (Social media, web surfing, podcasts, and etc,.
Female	40-59 years old	White, Non-Hispanic	Midwest	Rural	Not working/Unemployed		No	Democrat	Married/cohabiting	$75,000 to less than $100,000	9	21	Doctor or medical provider
Female	40-59 years old	White, Non-Hispanic	Northeast	Rural	Employed	Some college / Associate's degree	No	Democrat	Married/cohabiting	$30,000 to less than $50,000	10	19	Doctor or medical provider
Female	40-59 years old	Non-White	West	Suburban	Student/Unpaid work		Yes	Republican	Married/cohabiting		8	20	New media (Social media, web surfing, podcasts, and etc,.
Male	18-39 years old	Non-White	West	Suburban	Employed	Bachelor's degree or higher	No	Other	Married/cohabiting		8	20	Doctor or medical provider
Female	40-59 years old	White, Non-Hispanic	West	Urban	Employed		Yes	Democrat	Married/cohabiting		10	21	Government or other official sources (e.g. CDC or WHO)
Female	18-39 years old	White, Non-Hispanic	Midwest	Rural	Not working/Unemployed	High school or less	No	Other	Divorced/separated	Less than $30,000	12	20	New media (Social media, web surfing, podcasts, and etc,.
Male	40-59 years old	White, Non-Hispanic	West	Rural	Employed	Bachelor's degree or higher	Yes	Republican	Married/cohabiting		11	20	Traditional media
Female	40-59 years old	White, Non-Hispanic	Northeast	Rural	Student/Unpaid work	Some college / Associate's degree	No	Other	Married/cohabiting	Less than $30,000	8	18	Doctor or medical provider
Female	40-59 years old	Non-White	West	Suburban	Student/Unpaid work	Bachelor's degree or higher	Yes	Democrat	Married/cohabiting		10	20	Traditional media
Female	60+ years old	White, Non-Hispanic	West	Rural	Employed	Bachelor's degree or higher	No	Other	Married/cohabiting		10	20	Doctor or medical provider
Male	18-39 years old	White, Non-Hispanic	Midwest	Suburban	Employed	Bachelor's degree or higher	No	Democrat	Single	$75,000 to less than $100,000	9	21	Government or other official sources (e.g. CDC or WHO)
Male	40-59 years old	Non-White	West	Suburban	Employed	Bachelor's degree or higher	Yes	Other	Married/cohabiting		11	20	New media (Social media, web surfing, podcasts, and etc,.
Female	40-59 years old	White, Non-Hispanic	South	Urban	Not working/Unemployed	Some college / Associate's degree	No	Prefer not to say	Married/cohabiting	Less than $30,000	9	19	Government or other official sources (e.g. CDC or WHO)
Male	18-39 years old	Non-White	West	Urban	Student/Unpaid work		No	Republican	Single	Less than $30,000	9	17	Traditional media
Female	40-59 years old	Non-White	Northeast	Urban	Employed	Bachelor's degree or higher	No	Other	Married/cohabiting		10	20	Family, friends, and coworkers
Female	60+ years old	White, Non-Hispanic	West	Rural	Retired	Some college / Associate's degree	No	Democrat	Married/cohabiting	$30,000 to less than $50,000	9	21	Government or other official sources (e.g. CDC or WHO)
Female	40-59 years old	White, Non-Hispanic	Northeast	Urban	Not working/Unemployed	Some college / Associate's degree	No	Democrat	Married/cohabiting		12	21	Government or other official sources (e.g. CDC or WHO)
Female	40-59 years old	White, Non-Hispanic	West	Urban	Employed	Some college / Associate's degree	No	Democrat	Single	$30,000 to less than $50,000	8	18	Government or other official sources (e.g. CDC or WHO)
Female	40-59 years old	White, Non-Hispanic	South	Suburban	Employed	Bachelor's degree or higher	Yes	Other	Single	Less than $30,000	8	20	Doctor or medical provider
Male	60+ years old	White, Non-Hispanic	South	Rural	Retired	Some college / Associate's degree	No	Republican	Divorced/separated	Less than $30,000	6	21	Doctor or medical provider
Female	40-59 years old	White, Non-Hispanic	West	Rural	Not working/Unemployed	Some college / Associate's degree	No	Democrat	Single	Less than $30,000	9	20	Government or other official sources (e.g. CDC or WHO)
Female	40-59 years old	White, Non-Hispanic	South	Suburban	Not working/Unemployed	Bachelor's degree or higher	Yes	Other	Single	Less than $30,000	9	18	Doctor or medical provider
Male	18-39 years old	White, Non-Hispanic	Northeast	Suburban	Employed	High school or less	Yes	Other	Single	Less than $30,000	10	20	Family, friends, and coworkers
Male	60+ years old	White, Non-Hispanic	West	Urban	Retired		No	Democrat	Single	Less than $30,000	7	19	Government or other official sources (e.g. CDC or WHO)
Male	40-59 years old	White, Non-Hispanic	South	Suburban	Employed		No	Other	Married/cohabiting		5	17	Family, friends, and coworkers
Male	60+ years old	White, Non-Hispanic	South	Suburban	Retired	Bachelor's degree or higher	No	Republican	Married/cohabiting	$75,000 to less than $100,000	10	20	New media (Social media, web surfing, podcasts, and etc,.
Female	60+ years old	White, Non-Hispanic	Northeast	Suburban	Retired	Some college / Associate's degree	No	Democrat	Widowed		10	19	Traditional media
Female	18-39 years old	White, Non-Hispanic	West	Suburban	Employed	Bachelor's degree or higher	No	Republican	Married/cohabiting		9	21	Doctor or medical provider
Female	60+ years old	White, Non-Hispanic	West	Suburban	Retired	Bachelor's degree or higher	No	Democrat	Divorced/separated	Less than $30,000	9	21	Traditional media
Male	40-59 years old	White, Non-Hispanic	West	Suburban	Employed	Some college / Associate's degree	No	Other	Single	$30,000 to less than $50,000	10	21	Government or other official sources (e.g. CDC or WHO)
Female	40-59 years old	White, Non-Hispanic	West	Suburban	Student/Unpaid work	Bachelor's degree or higher	Yes	Democrat	Married/cohabiting		9	21	Traditional media
Female	18-39 years old	White, Non-Hispanic	Midwest	Rural	Not working/Unemployed	Bachelor's degree or higher	No	Other	Married/cohabiting		8	21	Family, friends, and coworkers
Female	18-39 years old	White, Non-Hispanic	Northeast	Suburban	Employed		Yes	Democrat	Married/cohabiting		9	21	Government or other official sources (e.g. CDC or WHO)
Female	40-59 years old	Non-White	Northeast	Rural	Not working/Unemployed	Bachelor's degree or higher	No	Democrat	Divorced/separated	Less than $30,000	11	20	Government or other official sources (e.g. CDC or WHO)
Female	60+ years old	White, Non-Hispanic	Midwest	Suburban	Retired	Some college / Associate's degree	No	Republican	Divorced/separated	Less than $30,000	8	19	Traditional media
Female	60+ years old	White, Non-Hispanic	West	Urban	Employed		Yes	Other	Married/cohabiting		9	18	Doctor or medical provider
Male	60+ years old	White, Non-Hispanic	South	Rural	Retired		No	Republican	Married/cohabiting		9	18	Government or other official sources (e.g. CDC or WHO)
Female	40-59 years old	White, Non-Hispanic	Northeast	Suburban	Employed		No	Other	Married/cohabiting		9	20	Doctor or medical provider
Female	60+ years old	White, Non-Hispanic	West	Suburban	Employed		No	Democrat	Married/cohabiting		9	21	Doctor or medical provider
Female	40-59 years old	White, Non-Hispanic	South	Suburban	Employed	Some college / Associate's degree	No	Democrat	Single		7	20	Government or other official sources (e.g. CDC or WHO)
Female	18-39 years old	White, Non-Hispanic	West	Suburban	Not working/Unemployed	Some college / Associate's degree	Yes	Other	Married/cohabiting		10	21	New media (Social media, web surfing, podcasts, and etc,.
Female	40-59 years old	White, Non-Hispanic	West	Suburban	Employed		No	Democrat	Divorced/separated	$75,000 to less than $100,000	11	21	Traditional media
Female	40-59 years old	White, Non-Hispanic	West	Suburban	Employed	Bachelor's degree or higher	Yes	Democrat	Married/cohabiting		9	20	Government or other official sources (e.g. CDC or WHO)
Female	40-59 years old	Non-White	South	Suburban	Employed	Some college / Associate's degree	No	Republican	Divorced/separated	$30,000 to less than $50,000	8	18	Doctor or medical provider
Female	40-59 years old	White, Non-Hispanic	Midwest	Suburban	Employed	High school or less	No	Republican	Married/cohabiting		10	20	Government or other official sources (e.g. CDC or WHO)
Male	18-39 years old	White, Non-Hispanic	West	Urban	Employed	Some college / Associate's degree	No	Republican	Married/cohabiting		11	15	New media (Social media, web surfing, podcasts, and etc,.
Female	40-59 years old	White, Non-Hispanic	Northeast	Rural	Not working/Unemployed	Bachelor's degree or higher	No	Prefer not to say	Married/cohabiting	Less than $30,000	8	20	New media (Social media, web surfing, podcasts, and etc,.
Female	60+ years old	White, Non-Hispanic	Midwest	Rural	Employed	Some college / Associate's degree	No	Democrat	Married/cohabiting	$30,000 to less than $50,000	11	21	Government or other official sources (e.g. CDC or WHO)
Female	18-39 years old	White, Non-Hispanic	Midwest	Suburban	Student/Unpaid work		Yes	Democrat	Married/cohabiting	$75,000 to less than $100,000	10	19	Government or other official sources (e.g. CDC or WHO)
Male	40-59 years old	White, Non-Hispanic	South	Suburban	Not working/Unemployed	Bachelor's degree or higher	Yes	Democrat	Married/cohabiting	Less than $30,000	10	19	New media (Social media, web surfing, podcasts, and etc,.
Female	60+ years old	White, Non-Hispanic	Midwest	Rural	Employed	Some college / Associate's degree	Yes	Republican	Married/cohabiting	$75,000 to less than $100,000	10	20	Government or other official sources (e.g. CDC or WHO)
Female	60+ years old	White, Non-Hispanic	Midwest	Rural	Not working/Unemployed	High school or less	No	Democrat	Single	Less than $30,000	8	21	Traditional media
Female	60+ years old	White, Non-Hispanic	Midwest	Rural	Employed	Bachelor's degree or higher	No	Republican	Single		10	21	Family, friends, and coworkers
Female	40-59 years old	White, Non-Hispanic	Northeast	Suburban	Employed		Yes	Democrat	Married/cohabiting		10	21	Doctor or medical provider
Female	60+ years old	White, Non-Hispanic	West	Rural	Retired		No	Prefer not to say	Married/cohabiting		9	19	Doctor or medical provider
Male	40-59 years old	White, Non-Hispanic	South	Suburban	Employed	Bachelor's degree or higher	No	Prefer not to say	Married/cohabiting		8	17	Doctor or medical provider
Female	40-59 years old	White, Non-Hispanic	South	Rural	Employed	High school or less	No	Other	Single	Less than $30,000	10	21	Government or other official sources (e.g. CDC or WHO)
Male	40-59 years old	White, Non-Hispanic	South	Suburban	Employed	Bachelor's degree or higher	Yes	Other	Married/cohabiting		9	21	Doctor or medical provider
Female	60+ years old	White, Non-Hispanic	Northeast	Suburban	Not working/Unemployed	High school or less	No	Republican	Married/cohabiting		9	20	Government or other official sources (e.g. CDC or WHO)
Female	40-59 years old	White, Non-Hispanic	Midwest	Suburban	Employed	Some college / Associate's degree	No	Republican	Married/cohabiting		10	21	Government or other official sources (e.g. CDC or WHO)
Female	18-39 years old	White, Non-Hispanic	Northeast	Suburban	Not working/Unemployed	Bachelor's degree or higher	Yes	Democrat	Single	Less than $30,000	10	20	Government or other official sources (e.g. CDC or WHO)
Male	40-59 years old	White, Non-Hispanic	Northeast	Suburban	Employed	Some college / Associate's degree	Yes	Democrat	Married/cohabiting	$75,000 to less than $100,000	5	19	Government or other official sources (e.g. CDC or WHO)
Male	18-39 years old	White, Non-Hispanic	West	Suburban	Student/Unpaid work	Bachelor's degree or higher	No	Democrat	Single		11	20	Government or other official sources (e.g. CDC or WHO)
Male	40-59 years old	White, Non-Hispanic	Northeast	Suburban	Employed	Some college / Associate's degree	Yes	Prefer not to say	Married/cohabiting	$75,000 to less than $100,000	8	18	Doctor or medical provider
Female	40-59 years old	White, Non-Hispanic	Midwest	Rural	Not working/Unemployed	Bachelor's degree or higher	Yes	Other	Single	Less than $30,000	10	19	Government or other official sources (e.g. CDC or WHO)
Male	40-59 years old	White, Non-Hispanic	Midwest	Urban	Employed	Bachelor's degree or higher	Yes	Democrat	Married/cohabiting		6	18	Government or other official sources (e.g. CDC or WHO)
Female	60+ years old	White, Non-Hispanic	South	Urban	Retired	Bachelor's degree or higher	No	Democrat	Single	Less than $30,000	10	20	Traditional media
Male	18-39 years old	Non-White	West	Rural	Employed	Some college / Associate's degree	Yes	Other	Married/cohabiting		8	21	Government or other official sources (e.g. CDC or WHO)
Female	40-59 years old	White, Non-Hispanic	South	Suburban	Employed	Bachelor's degree or higher	No	Other	Married/cohabiting	$30,000 to less than $50,000	10	19	Traditional media
Male	60+ years old	White, Non-Hispanic	Midwest	Suburban	Retired		No	Democrat	Divorced/separated		9	21	Traditional media
Male	18-39 years old	White, Non-Hispanic	Northeast	Suburban	Employed	Some college / Associate's degree	No	Other	Single	$30,000 to less than $50,000	9	20	New media (Social media, web surfing, podcasts, and etc,.
Female	18-39 years old	White, Non-Hispanic	Northeast	Suburban	Employed		No	Other	Married/cohabiting		10	21	Doctor or medical provider
Female	40-59 years old	Non-White	Midwest	Suburban	Employed	Bachelor's degree or higher	No	Democrat	Married/cohabiting	$30,000 to less than $50,000	9	19	Doctor or medical provider
Female	18-39 years old	White, Non-Hispanic	Midwest	Suburban	Employed	Some college / Associate's degree	No	Democrat	Married/cohabiting	$75,000 to less than $100,000	8	21	Government or other official sources (e.g. CDC or WHO)
Female	40-59 years old	White, Non-Hispanic	Northeast	Urban	Employed	Some college / Associate's degree	Yes	Other	Married/cohabiting	$30,000 to less than $50,000	9	18	Traditional media
Female	60+ years old	White, Non-Hispanic	Northeast	Suburban	Employed	High school or less	No	Republican	Married/cohabiting		10	21	Government or other official sources (e.g. CDC or WHO)
Female	40-59 years old	White, Non-Hispanic	South	Rural	Employed		Yes	Democrat	Married/cohabiting	$30,000 to less than $50,000	10	20	Traditional media
Female	40-59 years old	White, Non-Hispanic	Northeast	Suburban	Employed		No	Democrat	Married/cohabiting		8	20	Traditional media
Male	40-59 years old	White, Non-Hispanic	Midwest	Rural	Employed	Some college / Associate's degree	No	Prefer not to say	Married/cohabiting		8	20	Doctor or medical provider
Male	18-39 years old	White, Non-Hispanic	West	Urban	Employed	High school or less	No	Democrat	Married/cohabiting		12	14	Government or other official sources (e.g. CDC or WHO)
Female	40-59 years old	White, Non-Hispanic	South	Suburban	Employed	Some college / Associate's degree	Yes	Democrat	Married/cohabiting	$75,000 to less than $100,000	10	20	Government or other official sources (e.g. CDC or WHO)
Female	60+ years old	White, Non-Hispanic	Midwest	Rural	Retired	Bachelor's degree or higher	No	Prefer not to say	Married/cohabiting		9	21	Doctor or medical provider
Male	40-59 years old	White, Non-Hispanic	Northeast	Suburban	Employed	Some college / Associate's degree	No	Democrat	Married/cohabiting		10	20	Family, friends, and coworkers
Female	60+ years old	White, Non-Hispanic	Midwest	Rural	Retired	Some college / Associate's degree	No	Republican	Married/cohabiting		7	20	Family, friends, and coworkers
Female	40-59 years old	White, Non-Hispanic	South	Suburban	Not working/Unemployed		Yes	Prefer not to say	Married/cohabiting		11	20	Government or other official sources (e.g. CDC or WHO)
Female	60+ years old	White, Non-Hispanic	South	Suburban	Retired	Some college / Associate's degree	No	Democrat	Married/cohabiting		12	21	Doctor or medical provider
Female	40-59 years old	White, Non-Hispanic	South	Urban	Employed	Some college / Associate's degree	No	Democrat	Divorced/separated	Less than $30,000	9	20	Traditional media
Male	60+ years old	White, Non-Hispanic	West	Suburban	Employed	Some college / Associate's degree	No	Republican	Married/cohabiting		9	19	Government or other official sources (e.g. CDC or WHO)
Male	60+ years old	White, Non-Hispanic	Northeast	Suburban	Employed	Some college / Associate's degree	No	Republican	Married/cohabiting		5	19	Doctor or medical provider
Male	40-59 years old	White, Non-Hispanic	Midwest	Suburban	Employed		Yes	Republican	Married/cohabiting	$75,000 to less than $100,000	7	21	Doctor or medical provider
Male	40-59 years old	White, Non-Hispanic	South	Suburban	Employed	Some college / Associate's degree	No	Prefer not to say	Married/cohabiting		10	19	Doctor or medical provider
Female	40-59 years old	White, Non-Hispanic	West	Suburban	Employed	High school or less	Yes	Republican	Divorced/separated	Less than $30,000	10	21	Government or other official sources (e.g. CDC or WHO)
Male	40-59 years old	White, Non-Hispanic	Midwest	Suburban	Employed	High school or less	Yes	Republican	Married/cohabiting		4	19	New media (Social media, web surfing, podcasts, and etc,.
Female	40-59 years old	White, Non-Hispanic	South	Suburban	Employed	Bachelor's degree or higher	No	Other	Married/cohabiting	$75,000 to less than $100,000	9	20	Doctor or medical provider
Female	40-59 years old	White, Non-Hispanic	Northeast	Rural	Employed	Some college / Associate's degree	No	Other	Married/cohabiting		4	14	Government or other official sources (e.g. CDC or WHO)
Female	18-39 years old	White, Non-Hispanic	Midwest	Suburban	Employed		Yes	Other	Married/cohabiting		8	21	Doctor or medical provider
Male	40-59 years old	White, Non-Hispanic	Northeast	Urban	Employed		No	Democrat	Married/cohabiting		9	21	Doctor or medical provider
Female	60+ years old	White, Non-Hispanic	West	Suburban	Not working/Unemployed		No	Democrat	Single	Less than $30,000	9	17	Doctor or medical provider
Female	60+ years old	White, Non-Hispanic	Midwest	Rural	Employed	High school or less	No	Prefer not to say	Widowed		9	18	Government or other official sources (e.g. CDC or WHO)
Male	60+ years old	White, Non-Hispanic	Midwest	Rural	Employed	Some college / Associate's degree	No	Other	Married/cohabiting		6	20	Doctor or medical provider
Male	60+ years old	White, Non-Hispanic	West	Rural	Employed		No	Democrat	Married/cohabiting		8	21	Doctor or medical provider
Female	60+ years old	White, Non-Hispanic	Northeast	Suburban	Employed	Bachelor's degree or higher	No	Prefer not to say	Married/cohabiting	$30,000 to less than $50,000	7	20	Government or other official sources (e.g. CDC or WHO)
Female	60+ years old	White, Non-Hispanic	South	Suburban	Employed	Bachelor's degree or higher	No	Democrat	Divorced/separated	$30,000 to less than $50,000	9	18	Traditional media
Male	60+ years old	White, Non-Hispanic	South	Rural	Retired		No	Republican	Divorced/separated	$75,000 to less than $100,000	7	19	Doctor or medical provider
Female	18-39 years old	White, Non-Hispanic	Midwest	Suburban	Employed		Yes	Democrat	Married/cohabiting		10	21	Government or other official sources (e.g. CDC or WHO)
Male	40-59 years old	White, Non-Hispanic	Northeast	Suburban	Employed	Some college / Associate's degree	No	Prefer not to say	Married/cohabiting	$75,000 to less than $100,000	9	21	Doctor or medical provider
Female	60+ years old	White, Non-Hispanic	Northeast	Rural	Retired		No	Democrat	Single		11	20	Government or other official sources (e.g. CDC or WHO)
Female	60+ years old	White, Non-Hispanic	Midwest	Rural	Retired		No	Democrat	Married/cohabiting		10	20	Doctor or medical provider
Female	40-59 years old	White, Non-Hispanic	South	Rural	Retired	Some college / Associate's degree	No	Republican	Married/cohabiting		11	21	Government or other official sources (e.g. CDC or WHO)
Female	60+ years old	Non-White	Midwest	Rural	Not working/Unemployed	Some college / Associate's degree	No	Republican	Single	Less than $30,000	11	17	Traditional media
Female	40-59 years old	White, Non-Hispanic	Midwest	Rural	Employed		No	Democrat	Married/cohabiting		9	21	Government or other official sources (e.g. CDC or WHO)
Female	18-39 years old	White, Non-Hispanic	South	Suburban	Not working/Unemployed	Bachelor's degree or higher	Yes	Other	Married/cohabiting	$75,000 to less than $100,000	9	20	Government or other official sources (e.g. CDC or WHO)
Male	40-59 years old	White, Non-Hispanic	West	Urban	Not working/Unemployed	Some college / Associate's degree	No	Other	Single	Less than $30,000	9	20	New media (Social media, web surfing, podcasts, and etc,.
Female	40-59 years old	White, Non-Hispanic	Northeast	Suburban	Retired	Some college / Associate's degree	No	Other	Married/cohabiting		7	19	Government or other official sources (e.g. CDC or WHO)
Male	40-59 years old	White, Non-Hispanic	Northeast	Suburban	Employed	Bachelor's degree or higher	Yes	Democrat	Married/cohabiting		10	21	Government or other official sources (e.g. CDC or WHO)
Female	60+ years old	White, Non-Hispanic	Northeast	Suburban	Retired		No	Democrat	Divorced/separated		9	21	Government or other official sources (e.g. CDC or WHO)
Male	18-39 years old	White, Non-Hispanic	Northeast	Rural	Employed	Some college / Associate's degree	Yes	Democrat	Married/cohabiting		8	21	New media (Social media, web surfing, podcasts, and etc,.
Female	60+ years old	White, Non-Hispanic	South	Suburban	Employed	Some college / Associate's degree	No	Republican	Divorced/separated		4	17	Doctor or medical provider
Female	40-59 years old	White, Non-Hispanic	Midwest	Rural	Employed	Some college / Associate's degree	No	Republican	Married/cohabiting	$75,000 to less than $100,000	10	20	Government or other official sources (e.g. CDC or WHO)
Female	60+ years old	White, Non-Hispanic	West	Rural	Retired	Bachelor's degree or higher	No	Democrat	Married/cohabiting		11	20	Doctor or medical provider
Female	40-59 years old	White, Non-Hispanic	South	Suburban	Employed		No	Democrat	Married/cohabiting		9	21	Government or other official sources (e.g. CDC or WHO)
Male	40-59 years old	White, Non-Hispanic	Midwest	Rural	Employed	Some college / Associate's degree	No	Republican	Married/cohabiting		6	18	Government or other official sources (e.g. CDC or WHO)
Female	40-59 years old	White, Non-Hispanic	Midwest	Suburban	Employed	Bachelor's degree or higher	No	Prefer not to say	Married/cohabiting		10	20	Government or other official sources (e.g. CDC or WHO)
Female	60+ years old	White, Non-Hispanic	South	Suburban	Retired		No	Democrat	Married/cohabiting	$75,000 to less than $100,000	9	20	Government or other official sources (e.g. CDC or WHO)
Female	18-39 years old	White, Non-Hispanic	West	Urban	Employed	Bachelor's degree or higher	Yes	Democrat	Married/cohabiting		9	20	Government or other official sources (e.g. CDC or WHO)
Female	60+ years old	White, Non-Hispanic	West	Urban	Not working/Unemployed	Bachelor's degree or higher	No	Democrat	Married/cohabiting		10	21	Doctor or medical provider
Female	40-59 years old	White, Non-Hispanic	Northeast	Rural	Employed	Some college / Associate's degree	No	Republican	Married/cohabiting		9	20	Doctor or medical provider
Male	60+ years old	White, Non-Hispanic	Northeast	Rural	Retired	Some college / Associate's degree	No	Republican	Married/cohabiting	$75,000 to less than $100,000	10	20	Doctor or medical provider
Female	40-59 years old	White, Non-Hispanic	South	Rural	Employed	Some college / Associate's degree	No	Democrat	Married/cohabiting	$30,000 to less than $50,000	8	19	Doctor or medical provider
Female	60+ years old	White, Non-Hispanic	South	Suburban	Employed	Bachelor's degree or higher	No	Republican	Married/cohabiting	$75,000 to less than $100,000	8	20	Government or other official sources (e.g. CDC or WHO)
Female	40-59 years old	White, Non-Hispanic	Midwest	Urban	Employed	Bachelor's degree or higher	No	Democrat	Married/cohabiting	Less than $30,000	9	19	Doctor or medical provider
Female	40-59 years old	White, Non-Hispanic	South	Suburban	Employed		No	Republican	Married/cohabiting		7	20	Government or other official sources (e.g. CDC or WHO)
Female	40-59 years old	White, Non-Hispanic	Northeast	Rural	Not working/Unemployed	Some college / Associate's degree	Yes	Democrat	Divorced/separated	$30,000 to less than $50,000	10	19	Doctor or medical provider
Female	60+ years old	White, Non-Hispanic	South	Urban	Retired		No	Democrat	Divorced/separated		10	21	Traditional media
Male	18-39 years old	White, Non-Hispanic	Northeast	Suburban	Employed	Bachelor's degree or higher	Yes	Republican	Married/cohabiting		10	19	Doctor or medical provider
Male	60+ years old	White, Non-Hispanic	South	Suburban	Retired		No	Democrat	Married/cohabiting	$30,000 to less than $50,000	8	17	Doctor or medical provider
Male	40-59 years old	Non-White	South	Rural	Employed	Some college / Associate's degree	No	Republican	Married/cohabiting		8	21	Doctor or medical provider
Female	60+ years old	White, Non-Hispanic	South	Rural	Employed	Some college / Associate's degree	No	Republican	Married/cohabiting	$75,000 to less than $100,000	10	21	Government or other official sources (e.g. CDC or WHO)
Female	60+ years old	White, Non-Hispanic	Midwest	Suburban	Employed	Some college / Associate's degree	No	Democrat	Single	Less than $30,000	10	20	Doctor or medical provider
Female	60+ years old	White, Non-Hispanic	South	Rural	Retired	Bachelor's degree or higher	No	Democrat	Married/cohabiting		9	20	Traditional media
Female	40-59 years old	White, Non-Hispanic	Northeast	Rural	Employed	Some college / Associate's degree	No	Democrat	Married/cohabiting		9	20	Traditional media
Female	40-59 years old	White, Non-Hispanic	South	Rural	Not working/Unemployed	Bachelor's degree or higher	Yes	Republican	Divorced/separated	Less than $30,000	9	21	Government or other official sources (e.g. CDC or WHO)
Male	40-59 years old	Non-White	Midwest	Rural	Not working/Unemployed	High school or less	No	Other	Married/cohabiting		10	21	Government or other official sources (e.g. CDC or WHO)
Male	40-59 years old	White, Non-Hispanic	Northeast	Suburban	Employed		Yes	Republican	Married/cohabiting	$75,000 to less than $100,000	9	21	Government or other official sources (e.g. CDC or WHO)
Male	60+ years old	White, Non-Hispanic	West	Suburban	Retired		No	Republican	Married/cohabiting		10	20	Traditional media
Female	18-39 years old	Non-White	South	Urban	Employed		No	Republican	Married/cohabiting	$75,000 to less than $100,000	10	20	Doctor or medical provider
Female	60+ years old	White, Non-Hispanic	Midwest	Rural	Employed	Some college / Associate's degree	No	Democrat	Married/cohabiting	$30,000 to less than $50,000	10	21	Doctor or medical provider
Female	60+ years old	White, Non-Hispanic	Northeast	Suburban	Retired	Bachelor's degree or higher	No	Democrat	Widowed		10	21	New media (Social media, web surfing, podcasts, and etc,.
Male	60+ years old	White, Non-Hispanic	Northeast	Suburban	Retired		No	Republican	Married/cohabiting	$75,000 to less than $100,000	7	16	Family, friends, and coworkers
Male	60+ years old	White, Non-Hispanic	West	Urban	Employed		No	Democrat	Married/cohabiting		9	21	Doctor or medical provider
Female	40-59 years old	White, Non-Hispanic	Northeast	Suburban	Student/Unpaid work	Some college / Associate's degree	Yes	Democrat	Married/cohabiting		10	20	Government or other official sources (e.g. CDC or WHO)
Female	40-59 years old	White, Non-Hispanic	West	Suburban	Not working/Unemployed	Some college / Associate's degree	No	Prefer not to say	Single	$30,000 to less than $50,000	10	19	Doctor or medical provider
Female	40-59 years old	White, Non-Hispanic	Midwest	Suburban	Employed	Some college / Associate's degree	No	Democrat	Single	Less than $30,000	10	20	Traditional media
Female	60+ years old	White, Non-Hispanic	Midwest	Rural	Retired	Bachelor's degree or higher	No	Democrat	Married/cohabiting	Less than $30,000	10	21	Government or other official sources (e.g. CDC or WHO)
	40-59 years old	Non-White	Midwest	Suburban	Employed	Bachelor's degree or higher	Yes	Prefer not to say	Single		8	21	Government or other official sources (e.g. CDC or WHO)
Male	18-39 years old	White, Non-Hispanic	Midwest	Rural	Employed	Bachelor's degree or higher	Yes	Republican	Married/cohabiting		10	20	Government or other official sources (e.g. CDC or WHO)
Female	40-59 years old	White, Non-Hispanic	South	Suburban	Not working/Unemployed	Bachelor's degree or higher	No	Democrat	Divorced/separated	$30,000 to less than $50,000	9	20	Doctor or medical provider
Male	60+ years old	White, Non-Hispanic	West	Suburban	Employed		No	Democrat	Widowed		11	18	Doctor or medical provider
Female	18-39 years old	White, Non-Hispanic	Northeast	Urban	Employed		Yes	Democrat	Married/cohabiting		9	20	New media (Social media, web surfing, podcasts, and etc,.
Female	40-59 years old	White, Non-Hispanic	Midwest	Urban	Employed	High school or less	No	Prefer not to say	Married/cohabiting		11	18	Government or other official sources (e.g. CDC or WHO)
Male	40-59 years old	White, Non-Hispanic	Northeast	Suburban	Employed	Some college / Associate's degree	No	Other	Married/cohabiting		9	20	Government or other official sources (e.g. CDC or WHO)
Female	60+ years old	White, Non-Hispanic	Midwest	Urban	Retired		No	Democrat	Married/cohabiting	$75,000 to less than $100,000	10	21	Doctor or medical provider
Female	60+ years old	White, Non-Hispanic	Northeast	Suburban	Employed	Bachelor's degree or higher	No	Democrat	Divorced/separated	$30,000 to less than $50,000	11	20	Government or other official sources (e.g. CDC or WHO)
Female	40-59 years old	White, Non-Hispanic	Northeast	Suburban	Employed	Some college / Associate's degree	No	Prefer not to say	Single	$30,000 to less than $50,000	10	18	Doctor or medical provider
Male	60+ years old	White, Non-Hispanic	South	Urban	Employed		Yes	Democrat	Married/cohabiting		10	21	Traditional media
Female	60+ years old	White, Non-Hispanic	Northeast	Suburban	Retired	Some college / Associate's degree	No	Prefer not to say	Widowed		8	21	Government or other official sources (e.g. CDC or WHO)
Female	60+ years old	White, Non-Hispanic	Northeast	Urban	Employed	Bachelor's degree or higher	No	Democrat	Married/cohabiting		10	21	Doctor or medical provider
Male	60+ years old	White, Non-Hispanic	Northeast	Suburban	Not working/Unemployed	Some college / Associate's degree	No	Republican	Married/cohabiting		8	20	Traditional media
Female	18-39 years old	White, Non-Hispanic	Northeast	Rural	Employed		Yes	Democrat	Married/cohabiting	$75,000 to less than $100,000	7	19	Government or other official sources (e.g. CDC or WHO)
Female	60+ years old	White, Non-Hispanic	Northeast	Rural	Employed		No	Democrat	Married/cohabiting		9	19	Traditional media
Female	40-59 years old	White, Non-Hispanic	Midwest	Rural	Employed	Bachelor's degree or higher	No	Democrat	Married/cohabiting		9	20	Doctor or medical provider
Female	18-39 years old	White, Non-Hispanic	West	Rural	Not working/Unemployed	Bachelor's degree or higher	No	Republican	Single	Less than $30,000	4	14	Family, friends, and coworkers
Female	40-59 years old	White, Non-Hispanic	Midwest	Rural	Not working/Unemployed	Some college / Associate's degree	No	Republican	Married/cohabiting		10	20	Government or other official sources (e.g. CDC or WHO)
Male	60+ years old	White, Non-Hispanic	Northeast	Suburban	Employed	Bachelor's degree or higher	No	Other	Married/cohabiting		11	20	Doctor or medical provider
Male	40-59 years old	White, Non-Hispanic	Northeast	Urban	Not working/Unemployed	High school or less	No	Prefer not to say	Single	Less than $30,000	10	19	Doctor or medical provider
Female	18-39 years old	White, Non-Hispanic	South	Suburban	Employed	Bachelor's degree or higher	No	Republican	Single		9	19	Family, friends, and coworkers
Female	40-59 years old	White, Non-Hispanic	West	Rural	Employed		No	Republican	Married/cohabiting		8	17	Doctor or medical provider
Female	60+ years old	White, Non-Hispanic	West	Rural	Retired		No	Democrat	Married/cohabiting		10	20	Doctor or medical provider
Female	40-59 years old	White, Non-Hispanic	South	Suburban	Not working/Unemployed	Some college / Associate's degree	No	Republican	Divorced/separated		10	20	New media (Social media, web surfing, podcasts, and etc,.
Female	40-59 years old	White, Non-Hispanic	Northeast	Suburban	Not working/Unemployed		Yes	Democrat	Widowed		9	19	Family, friends, and coworkers
Male	60+ years old	White, Non-Hispanic	West	Rural	Employed		No	Republican	Married/cohabiting		10	20	Doctor or medical provider
Male	60+ years old	White, Non-Hispanic	Northeast	Suburban	Employed	High school or less	No	Other	Single		9	19	Government or other official sources (e.g. CDC or WHO)
Male	18-39 years old	White, Non-Hispanic	Midwest	Rural	Employed		Yes	Other	Married/cohabiting		9	21	Government or other official sources (e.g. CDC or WHO)
Female	40-59 years old	White, Non-Hispanic	South	Suburban	Retired		No	Democrat	Divorced/separated		10	20	Government or other official sources (e.g. CDC or WHO)
Male	40-59 years old	White, Non-Hispanic	Northeast	Suburban	Employed		Yes	Democrat	Married/cohabiting	$75,000 to less than $100,000	9	21	Doctor or medical provider
Female	40-59 years old	White, Non-Hispanic	South	Rural	Not working/Unemployed	Some college / Associate's degree	Yes	Prefer not to say	Married/cohabiting		10	20	Doctor or medical provider
Male	18-39 years old	White, Non-Hispanic	West	Rural	Student/Unpaid work	High school or less	No	Republican	Married/cohabiting		5	20	Government or other official sources (e.g. CDC or WHO)
Male	60+ years old	White, Non-Hispanic	South	Urban	Retired	Bachelor's degree or higher	No	Democrat	Married/cohabiting		8	18	Government or other official sources (e.g. CDC or WHO)
Female	60+ years old	White, Non-Hispanic	South	Suburban	Retired	Some college / Associate's degree	No	Other	Married/cohabiting	$75,000 to less than $100,000	10	21	Traditional media
Female	60+ years old	White, Non-Hispanic	South	Rural	Retired	Some college / Associate's degree	No	Democrat	Widowed	$30,000 to less than $50,000	7	20	Doctor or medical provider
Female	18-39 years old	White, Non-Hispanic	Northeast	Suburban	Not working/Unemployed	Some college / Associate's degree	Yes	Other	Single	$30,000 to less than $50,000	11	19	Government or other official sources (e.g. CDC or WHO)
Female	40-59 years old	White, Non-Hispanic	Midwest	Suburban	Employed	Bachelor's degree or higher	No	Democrat	Married/cohabiting		9	20	Government or other official sources (e.g. CDC or WHO)
Female	18-39 years old	White, Non-Hispanic	Northeast	Urban	Employed	Bachelor's degree or higher	No	Democrat	Married/cohabiting	$30,000 to less than $50,000	11	20	Traditional media
Male	40-59 years old	White, Non-Hispanic	South	Rural	Employed	Some college / Associate's degree	No	Republican	Married/cohabiting		6	18	Government or other official sources (e.g. CDC or WHO)
Male	40-59 years old	White, Non-Hispanic	South	Suburban	Not working/Unemployed		Yes	Other	Married/cohabiting		11	19	Government or other official sources (e.g. CDC or WHO)
Female	40-59 years old	White, Non-Hispanic	West	Suburban	Employed		No	Other	Single		9	17	New media (Social media, web surfing, podcasts, and etc,.
Female	60+ years old	White, Non-Hispanic	South	Suburban	Retired	Some college / Associate's degree	No	Republican	Married/cohabiting		9	21	Government or other official sources (e.g. CDC or WHO)
Female	40-59 years old	White, Non-Hispanic	Midwest	Rural	Employed	Some college / Associate's degree	Yes	Prefer not to say	Married/cohabiting	$30,000 to less than $50,000	8	19	Government or other official sources (e.g. CDC or WHO)
Male	60+ years old	White, Non-Hispanic	Northeast	Suburban	Employed		No	Democrat	Married/cohabiting		9	21	Government or other official sources (e.g. CDC or WHO)
Female	40-59 years old	White, Non-Hispanic	Northeast	Rural	Employed		No	Democrat	Married/cohabiting		10	21	Traditional media
Female	40-59 years old	White, Non-Hispanic	South	Rural	Not working/Unemployed	Bachelor's degree or higher	No	Democrat	Married/cohabiting	$75,000 to less than $100,000	11	20	Traditional media
Female	40-59 years old	White, Non-Hispanic	Midwest	Suburban	Not working/Unemployed	Some college / Associate's degree	Yes	Democrat	Married/cohabiting		11	21	Family, friends, and coworkers
Female	60+ years old	White, Non-Hispanic	South	Rural	Retired	Some college / Associate's degree	No	Republican	Single	$30,000 to less than $50,000	9	21	New media (Social media, web surfing, podcasts, and etc,.
Female	60+ years old	White, Non-Hispanic	Northeast	Suburban	Retired	Bachelor's degree or higher	No	Democrat	Widowed		7	17	New media (Social media, web surfing, podcasts, and etc,.
Male	18-39 years old	White, Non-Hispanic	West	Rural	Employed	Some college / Associate's degree	No	Other	Single	Less than $30,000	8	21	Doctor or medical provider
Female	40-59 years old	White, Non-Hispanic	Midwest	Suburban	Employed		No	Democrat	Single		8	21	Government or other official sources (e.g. CDC or WHO)
Male	18-39 years old	White, Non-Hispanic	South	Suburban	Employed	Bachelor's degree or higher	No	Other	Single		10	20	Traditional media
Female	60+ years old	White, Non-Hispanic	Midwest	Rural	Retired		No	Democrat	Married/cohabiting		11	20	Doctor or medical provider
Male	60+ years old	White, Non-Hispanic	Northeast	Suburban	Retired		No	Democrat	Married/cohabiting		10	20	Traditional media
Female	40-59 years old	White, Non-Hispanic	Northeast	Rural	Not working/Unemployed		No	Democrat	Single	Less than $30,000	9	21	Government or other official sources (e.g. CDC or WHO)
Female	60+ years old	White, Non-Hispanic	Midwest	Rural	Retired		No	Democrat	Divorced/separated	$75,000 to less than $100,000	10	19	Traditional media
Female	60+ years old	Non-White	South	Urban	Not working/Unemployed		No	Other	Married/cohabiting	$75,000 to less than $100,000	11	19	Doctor or medical provider
Male	18-39 years old	White, Non-Hispanic	South	Suburban	Employed	Bachelor's degree or higher	No	Other	Married/cohabiting		11	21	Government or other official sources (e.g. CDC or WHO)
Female	18-39 years old	White, Non-Hispanic	Northeast	Rural	Not working/Unemployed	Bachelor's degree or higher	Yes	Other	Married/cohabiting		9	20	Traditional media
Female	18-39 years old	White, Non-Hispanic	Midwest	Rural	Not working/Unemployed	Bachelor's degree or higher	Yes	Democrat	Married/cohabiting		10	20	Government or other official sources (e.g. CDC or WHO)
Female	60+ years old	White, Non-Hispanic	South	Suburban	Employed		No	Democrat	Divorced/separated		10	20	Doctor or medical provider
Female	40-59 years old	White, Non-Hispanic	Northeast	Suburban	Employed	Bachelor's degree or higher	No	Democrat	Married/cohabiting	$75,000 to less than $100,000	6	21	Government or other official sources (e.g. CDC or WHO)
Male	60+ years old	White, Non-Hispanic	South	Urban	Retired	High school or less	No	Democrat	Married/cohabiting	Less than $30,000	7	20	Doctor or medical provider
Female	60+ years old	White, Non-Hispanic	South	Suburban	Retired	High school or less	No	Democrat	Married/cohabiting	$30,000 to less than $50,000	10	19	Doctor or medical provider
Male	60+ years old	White, Non-Hispanic	Midwest	Suburban	Employed	High school or less	No	Republican	Married/cohabiting		8	19	Doctor or medical provider
Male	18-39 years old	White, Non-Hispanic	Midwest	Rural	Employed	Bachelor's degree or higher	No	Other	Married/cohabiting	$75,000 to less than $100,000	5	19	Doctor or medical provider
Female	60+ years old	White, Non-Hispanic	Midwest	Suburban	Retired		No	Democrat	Single	$75,000 to less than $100,000	8	20	Traditional media
Female	18-39 years old	White, Non-Hispanic	Northeast	Suburban	Employed		Yes	Republican	Married/cohabiting		10	21	Government or other official sources (e.g. CDC or WHO)
Female	60+ years old	White, Non-Hispanic	West	Suburban	Retired	Some college / Associate's degree	No	Other	Single	Less than $30,000	9	21	Doctor or medical provider
Male	18-39 years old	White, Non-Hispanic	West	Rural	Employed		No	Republican	Married/cohabiting		4	17	Family, friends, and coworkers
Female	40-59 years old	White, Non-Hispanic	West	Rural	Employed	Bachelor's degree or higher	Yes	Democrat	Married/cohabiting	$75,000 to less than $100,000	10	21	Traditional media
Male	60+ years old	White, Non-Hispanic	South	Urban	Retired		No	Other	Widowed		10	19	Traditional media
Male	18-39 years old	White, Non-Hispanic	Northeast	Rural	Student/Unpaid work	Some college / Associate's degree	Yes	Other	Single		9	20	Government or other official sources (e.g. CDC or WHO)
Male	40-59 years old	White, Non-Hispanic	Midwest	Suburban	Employed	Some college / Associate's degree	No	Democrat	Married/cohabiting		11	20	Traditional media
Male	40-59 years old	White, Non-Hispanic	South	Suburban	Employed		No	Prefer not to say	Married/cohabiting		11	19	New media (Social media, web surfing, podcasts, and etc,.
Female	60+ years old	White, Non-Hispanic	Northeast	Suburban	Retired	Some college / Associate's degree	No	Other	Married/cohabiting		10	20	Doctor or medical provider
Female	40-59 years old	White, Non-Hispanic	Midwest	Suburban	Employed	Bachelor's degree or higher	No	Other	Married/cohabiting		10	19	Doctor or medical provider
Female	60+ years old	White, Non-Hispanic	Northeast	Suburban	Retired	Some college / Associate's degree	No	Republican	Married/cohabiting	$75,000 to less than $100,000	9	20	Government or other official sources (e.g. CDC or WHO)
Male	40-59 years old	White, Non-Hispanic	Northeast	Suburban	Employed	High school or less	Yes	Other	Married/cohabiting	$75,000 to less than $100,000	11	18	New media (Social media, web surfing, podcasts, and etc,.
Male	40-59 years old	White, Non-Hispanic	Northeast	Rural	Not working/Unemployed	Bachelor's degree or higher	No	Other	Single	$30,000 to less than $50,000	10	21	Government or other official sources (e.g. CDC or WHO)
Female	60+ years old	White, Non-Hispanic	Midwest	Rural	Retired		No	Democrat	Married/cohabiting	$75,000 to less than $100,000	10	19	Doctor or medical provider
Female	18-39 years old	White, Non-Hispanic	Northeast	Suburban	Employed	Bachelor's degree or higher	No	Other	Married/cohabiting		6	18	Family, friends, and coworkers
Female	40-59 years old	White, Non-Hispanic	West	Rural	Employed	High school or less	No	Democrat	Single		9	19	Government or other official sources (e.g. CDC or WHO)
Male	18-39 years old	White, Non-Hispanic	Northeast	Suburban	Employed	Bachelor's degree or higher	No	Republican	Married/cohabiting		6	21	Government or other official sources (e.g. CDC or WHO)
Female	60+ years old	White, Non-Hispanic	Midwest	Rural	Employed	High school or less	No	Prefer not to say	Married/cohabiting		9	19	Doctor or medical provider
Female	60+ years old	White, Non-Hispanic	Midwest	Urban	Retired		No	Democrat	Divorced/separated	$30,000 to less than $50,000	9	21	Government or other official sources (e.g. CDC or WHO)
Male	18-39 years old	White, Non-Hispanic	Northeast	Rural	Employed		No	Other	Married/cohabiting	$75,000 to less than $100,000	9	20	Traditional media
Male	60+ years old	Non-White	West	Urban	Retired	Some college / Associate's degree	No	Other	Divorced/separated	$30,000 to less than $50,000	11	20	Doctor or medical provider
Female	40-59 years old	White, Non-Hispanic	South	Suburban	Not working/Unemployed		No	Other	Married/cohabiting		8	20	Family, friends, and coworkers
Female	40-59 years old	White, Non-Hispanic	South	Suburban	Employed	Some college / Associate's degree	No	Democrat	Married/cohabiting	$75,000 to less than $100,000	10	21	Government or other official sources (e.g. CDC or WHO)
Female	40-59 years old	White, Non-Hispanic	Midwest	Rural	Employed	High school or less	No	Prefer not to say	Married/cohabiting		8	21	Government or other official sources (e.g. CDC or WHO)
Male	60+ years old	Non-White	West	Urban	Employed		No	Democrat	Married/cohabiting		10	20	New media (Social media, web surfing, podcasts, and etc,.
Male	18-39 years old	White, Non-Hispanic	Midwest	Urban	Employed	Some college / Associate's degree	Yes	Republican	Married/cohabiting	$30,000 to less than $50,000	4	16	Doctor or medical provider
Female	18-39 years old	White, Non-Hispanic	Northeast	Suburban	Employed	Some college / Associate's degree	Yes	Prefer not to say	Married/cohabiting	$30,000 to less than $50,000	11	20	Traditional media
Male	40-59 years old	White, Non-Hispanic	South	Rural	Student/Unpaid work	Some college / Associate's degree	No	Other	Widowed	Less than $30,000	9	20	Government or other official sources (e.g. CDC or WHO)
Male	60+ years old	White, Non-Hispanic	West	Rural	Employed		No	Republican	Married/cohabiting		6	16	Doctor or medical provider
Female	60+ years old	White, Non-Hispanic	South	Rural	Retired	High school or less	No	Republican	Divorced/separated	Less than $30,000	10	21	Family, friends, and coworkers
Female	40-59 years old	White, Non-Hispanic	Midwest	Suburban	Employed	Some college / Associate's degree	No	Other	Married/cohabiting		7	20	Government or other official sources (e.g. CDC or WHO)
Female	40-59 years old	White, Non-Hispanic	South	Rural	Not working/Unemployed		No	Republican	Married/cohabiting		6	18	Doctor or medical provider
Female	40-59 years old	White, Non-Hispanic	Midwest	Suburban	Retired	Some college / Associate's degree	No	Other	Married/cohabiting		10	20	Government or other official sources (e.g. CDC or WHO)
Female	40-59 years old	White, Non-Hispanic	South	Rural	Employed		No	Democrat	Widowed	$30,000 to less than $50,000	10	19	Government or other official sources (e.g. CDC or WHO)
Female	18-39 years old	White, Non-Hispanic	Midwest	Suburban	Not working/Unemployed	Bachelor's degree or higher	Yes	Other	Divorced/separated		9	21	Government or other official sources (e.g. CDC or WHO)
Female	60+ years old	White, Non-Hispanic	Northeast	Rural	Retired	Bachelor's degree or higher	No	Democrat	Married/cohabiting	$30,000 to less than $50,000	11	20	Government or other official sources (e.g. CDC or WHO)
Female	60+ years old	White, Non-Hispanic	Northeast	Rural	Retired	Some college / Associate's degree	No	Republican	Married/cohabiting		8	21	Government or other official sources (e.g. CDC or WHO)
Female	60+ years old	White, Non-Hispanic	South	Urban	Employed	Bachelor's degree or higher	No	Prefer not to say	Single		10	20	Doctor or medical provider
Male	60+ years old	White, Non-Hispanic	South	Suburban	Employed		Yes	Republican	Married/cohabiting		10	21	Government or other official sources (e.g. CDC or WHO)
Male	40-59 years old	White, Non-Hispanic	Northeast	Rural	Retired	High school or less	No	Republican	Married/cohabiting		9	21	Doctor or medical provider
Female	40-59 years old	White, Non-Hispanic	South	Suburban	Retired	Bachelor's degree or higher	No	Republican	Married/cohabiting	$30,000 to less than $50,000	11	21	Doctor or medical provider
Male	40-59 years old	White, Non-Hispanic	West	Suburban	Employed		Yes	Democrat	Married/cohabiting		10	20	Government or other official sources (e.g. CDC or WHO)
Male	18-39 years old	White, Non-Hispanic	Northeast	Suburban	Student/Unpaid work	Bachelor's degree or higher	No	Republican	Single		4	19	Doctor or medical provider
Female	60+ years old	Non-White	Northeast	Urban	Retired	Some college / Associate's degree	No	Democrat	Married/cohabiting	$75,000 to less than $100,000	12	16	Government or other official sources (e.g. CDC or WHO)
Male	60+ years old	White, Non-Hispanic	Midwest	Rural	Retired	High school or less	No	Republican	Married/cohabiting	$30,000 to less than $50,000	8	14	New media (Social media, web surfing, podcasts, and etc,.
Male	18-39 years old	White, Non-Hispanic	West	Suburban	Employed		No	Other	Single	Less than $30,000	8	19	Doctor or medical provider
Female	40-59 years old	White, Non-Hispanic	Midwest	Rural	Employed	High school or less	No	Prefer not to say	Married/cohabiting	Less than $30,000	10	19	New media (Social media, web surfing, podcasts, and etc,.
Female	18-39 years old	White, Non-Hispanic	South	Suburban	Employed	Bachelor's degree or higher	Yes	Republican	Married/cohabiting		11	21	Government or other official sources (e.g. CDC or WHO)
Female	18-39 years old	White, Non-Hispanic	Midwest	Suburban	Not working/Unemployed	Bachelor's degree or higher	Yes	Democrat	Married/cohabiting	$30,000 to less than $50,000	9	20	Government or other official sources (e.g. CDC or WHO)
Female	18-39 years old	White, Non-Hispanic	West	Urban	Student/Unpaid work		Yes	Democrat	Married/cohabiting		8	21	Family, friends, and coworkers
Female	60+ years old	White, Non-Hispanic	South	Rural	Retired	Bachelor's degree or higher	No	Democrat	Married/cohabiting		10	20	Government or other official sources (e.g. CDC or WHO)
Female	60+ years old	White, Non-Hispanic	South	Suburban	Retired	Some college / Associate's degree	No	Democrat	Married/cohabiting		10	20	Traditional media
Female	40-59 years old	White, Non-Hispanic	West	Suburban	Not working/Unemployed		No	Democrat	Single	$75,000 to less than $100,000	8	21	Traditional media
Female	60+ years old	White, Non-Hispanic	Midwest	Suburban	Retired	Some college / Associate's degree	No	Democrat	Married/cohabiting		9	19	Doctor or medical provider
Female	60+ years old	White, Non-Hispanic	Northeast	Suburban	Employed	Some college / Associate's degree	No	Other	Widowed	$75,000 to less than $100,000	11	21	Doctor or medical provider
Female	40-59 years old	White, Non-Hispanic	Northeast	Rural	Employed	Bachelor's degree or higher	No	Democrat	Married/cohabiting		7	21	Government or other official sources (e.g. CDC or WHO)
Female	60+ years old	White, Non-Hispanic	Midwest	Urban	Retired	Some college / Associate's degree	No	Democrat	Widowed	Less than $30,000	8	19	Doctor or medical provider
Male	40-59 years old	Non-White	South	Suburban	Not working/Unemployed		No	Other	Married/cohabiting	$30,000 to less than $50,000	7	21	Government or other official sources (e.g. CDC or WHO)
Female	40-59 years old	White, Non-Hispanic	Northeast	Suburban	Employed	Some college / Associate's degree	No	Republican	Married/cohabiting	$75,000 to less than $100,000	8	19	Government or other official sources (e.g. CDC or WHO)
Male	18-39 years old	White, Non-Hispanic	Midwest	Rural	Employed	Bachelor's degree or higher	Yes	Democrat	Married/cohabiting	$75,000 to less than $100,000	10	21	Doctor or medical provider
Female	18-39 years old	White, Non-Hispanic	South	Urban	Student/Unpaid work		Yes	Other	Married/cohabiting		9	20	Doctor or medical provider
Male	18-39 years old	White, Non-Hispanic	Northeast	Urban	Employed	Bachelor's degree or higher	No	Other	Married/cohabiting		9	20	Doctor or medical provider
Male	60+ years old	White, Non-Hispanic	West	Urban	Retired	Some college / Associate's degree	No	Other	Married/cohabiting	$30,000 to less than $50,000	8	20	New media (Social media, web surfing, podcasts, and etc,.
Female	60+ years old	White, Non-Hispanic	Midwest	Rural	Student/Unpaid work		No	Other	Married/cohabiting		10	21	Doctor or medical provider
Female	60+ years old	White, Non-Hispanic	Midwest	Rural	Employed		No	Republican	Married/cohabiting		9	21	Government or other official sources (e.g. CDC or WHO)
Male	18-39 years old	White, Non-Hispanic	Northeast	Suburban	Employed	Bachelor's degree or higher	No	Democrat	Single		9	19	New media (Social media, web surfing, podcasts, and etc,.
Female	60+ years old	White, Non-Hispanic	Northeast	Suburban	Retired		No	Democrat	Married/cohabiting		11	20	Traditional media
Female	40-59 years old	White, Non-Hispanic	South	Suburban	Employed		No	Other	Single		8	19	Government or other official sources (e.g. CDC or WHO)
Female	18-39 years old	White, Non-Hispanic	Midwest	Rural	Not working/Unemployed	Some college / Associate's degree	Yes	Democrat	Single	Less than $30,000	10	21	Doctor or medical provider
Female	60+ years old	White, Non-Hispanic	West	Rural	Retired	Some college / Associate's degree	No	Democrat	Single	$30,000 to less than $50,000	8	19	Doctor or medical provider
Female	60+ years old	White, Non-Hispanic	West	Suburban	Retired	Some college / Associate's degree	No	Democrat	Married/cohabiting		10	20	Government or other official sources (e.g. CDC or WHO)
Female	60+ years old	White, Non-Hispanic	South	Rural	Not working/Unemployed	Bachelor's degree or higher	No	Republican	Widowed		7	18	Government or other official sources (e.g. CDC or WHO)
Female	18-39 years old	White, Non-Hispanic	South	Suburban	Not working/Unemployed		Yes	Democrat	Married/cohabiting		7	19	Doctor or medical provider
Male	18-39 years old	White, Non-Hispanic					Yes				0	0
Female	18-39 years old	White, Non-Hispanic	Midwest	Rural	Employed	Bachelor's degree or higher	No	Republican	Married/cohabiting	$75,000 to less than $100,000	8	20	Government or other official sources (e.g. CDC or WHO)
Female	18-39 years old	White, Non-Hispanic	Midwest	Suburban	Employed		Yes	Democrat	Married/cohabiting		9	20	Government or other official sources (e.g. CDC or WHO)
Male	40-59 years old	White, Non-Hispanic	Midwest	Rural	Employed	High school or less	No	Democrat	Married/cohabiting	$75,000 to less than $100,000	7	19	Doctor or medical provider
Female	40-59 years old	White, Non-Hispanic	South	Rural	Employed	Bachelor's degree or higher	No	Republican	Married/cohabiting		11	21	Doctor or medical provider
Male	18-39 years old	White, Non-Hispanic	West	Rural	Employed		Yes	Other	Married/cohabiting		9	20	Government or other official sources (e.g. CDC or WHO)
Female	60+ years old	White, Non-Hispanic	South	Rural	Retired	Bachelor's degree or higher	No	Democrat	Divorced/separated		9	21	Government or other official sources (e.g. CDC or WHO)
Male	60+ years old	White, Non-Hispanic									0	0
Female	60+ years old	White, Non-Hispanic	Northeast	Suburban	Retired	Some college / Associate's degree	No	Republican	Married/cohabiting	$75,000 to less than $100,000	9	21	Traditional media
Female	18-39 years old	White, Non-Hispanic	Northeast	Suburban	Employed	Bachelor's degree or higher	No	Democrat	Married/cohabiting	$30,000 to less than $50,000	8	18	Traditional media
Female	60+ years old	White, Non-Hispanic	West	Urban	Retired	Some college / Associate's degree	No	Republican	Widowed	$30,000 to less than $50,000	12	19	Traditional media
Female	40-59 years old	White, Non-Hispanic	Northeast	Suburban	Not working/Unemployed	Bachelor's degree or higher	Yes	Republican	Married/cohabiting		7	21	New media (Social media, web surfing, podcasts, and etc,.
Female	40-59 years old	White, Non-Hispanic	South	Suburban	Employed		No	Republican	Married/cohabiting		9	20	Government or other official sources (e.g. CDC or WHO)
Female	60+ years old	White, Non-Hispanic	Northeast	Suburban	Retired	Bachelor's degree or higher	No	Democrat	Married/cohabiting	$75,000 to less than $100,000	6	18	Traditional media
Female	40-59 years old	White, Non-Hispanic	South	Rural	Employed		Yes	Democrat	Married/cohabiting		9	21	Government or other official sources (e.g. CDC or WHO)
Female	40-59 years old	White, Non-Hispanic	West	Suburban	Employed	High school or less	Yes	Democrat	Married/cohabiting		9	21	Traditional media
Female	18-39 years old	White, Non-Hispanic	West	Suburban	Employed		Yes	Democrat	Married/cohabiting		10	21	Doctor or medical provider
Female	60+ years old	White, Non-Hispanic	West	Suburban	Retired		Yes	Democrat	Married/cohabiting	$30,000 to less than $50,000	10	19	Traditional media
Female	18-39 years old	White, Non-Hispanic	West	Suburban	Student/Unpaid work	Some college / Associate's degree	Yes	Republican	Married/cohabiting		9	20	Government or other official sources (e.g. CDC or WHO)
Female	40-59 years old	White, Non-Hispanic	Northeast	Suburban	Employed	Bachelor's degree or higher	Yes	Democrat	Married/cohabiting		11	18	Doctor or medical provider
Female	18-39 years old	White, Non-Hispanic	Northeast	Suburban	Employed		No	Democrat	Married/cohabiting		8	20	Government or other official sources (e.g. CDC or WHO)
Male	60+ years old	White, Non-Hispanic	South	Rural	Retired		No	Democrat	Single	Less than $30,000	8	21	Government or other official sources (e.g. CDC or WHO)
Male	18-39 years old	White, Non-Hispanic	West	Suburban	Student/Unpaid work		No	Prefer not to say	Married/cohabiting	$30,000 to less than $50,000	13	21	Traditional media
Male	18-39 years old	White, Non-Hispanic					No				0	0
Female	60+ years old	White, Non-Hispanic	Northeast	Suburban	Retired	Bachelor's degree or higher	No	Democrat	Married/cohabiting		10	19	Government or other official sources (e.g. CDC or WHO)
Male	40-59 years old	White, Non-Hispanic					No				0	18
Male	40-59 years old	Non-White	West	Suburban	Retired	Some college / Associate's degree	Yes	Prefer not to say	Married/cohabiting		8	20	Doctor or medical provider
Male	40-59 years old	White, Non-Hispanic					Yes				0	0
Female	40-59 years old	White, Non-Hispanic	Midwest	Rural	Employed	Bachelor's degree or higher	Yes	Prefer not to say	Married/cohabiting		8	20	Government or other official sources (e.g. CDC or WHO)
Female	60+ years old	White, Non-Hispanic	South	Urban	Retired		No	Democrat	Married/cohabiting	$75,000 to less than $100,000	6	21	Government or other official sources (e.g. CDC or WHO)
Female	18-39 years old	White, Non-Hispanic	Midwest	Rural	Employed	Bachelor's degree or higher	No	Other	Married/cohabiting	$75,000 to less than $100,000	10	20	Government or other official sources (e.g. CDC or WHO)
Female	60+ years old	White, Non-Hispanic	South	Suburban	Retired		No	Democrat	Married/cohabiting		8	20	Government or other official sources (e.g. CDC or WHO)
Male	40-59 years old	White, Non-Hispanic	Northeast	Suburban	Employed	Bachelor's degree or higher	Yes	Prefer not to say	Married/cohabiting		12	20	Government or other official sources (e.g. CDC or WHO)
Female	40-59 years old	White, Non-Hispanic	South	Urban	Employed	Some college / Associate's degree	No	Democrat	Married/cohabiting		9	19	Government or other official sources (e.g. CDC or WHO)
Female	40-59 years old	White, Non-Hispanic	Midwest	Suburban	Employed	Bachelor's degree or higher	Yes	Other	Married/cohabiting		10	19	Doctor or medical provider
Male	18-39 years old	White, Non-Hispanic					No				0	0
Male	40-59 years old	White, Non-Hispanic					No				0	0
Female	60+ years old	White, Non-Hispanic	Northeast	Suburban	Not working/Unemployed	Bachelor's degree or higher	No	Democrat	Married/cohabiting	Less than $30,000	9	20	Traditional media
Female	18-39 years old	White, Non-Hispanic	Northeast	Suburban	Employed		No	Other	Married/cohabiting	$75,000 to less than $100,000	10	21	Doctor or medical provider
Female	40-59 years old	White, Non-Hispanic					Yes				10	21	Doctor or medical provider
Male	60+ years old	White, Non-Hispanic	Midwest	Urban	Employed		No	Democrat	Married/cohabiting	$30,000 to less than $50,000	10	20	Government or other official sources (e.g. CDC or WHO)
Male	40-59 years old	White, Non-Hispanic	Midwest	Suburban	Employed	Bachelor's degree or higher	No	Democrat	Single	Less than $30,000	11	18	Doctor or medical provider
Male	60+ years old	White, Non-Hispanic	South	Rural	Employed	Some college / Associate's degree	No	Democrat	Married/cohabiting	Less than $30,000	9	18	Doctor or medical provider
Female	18-39 years old	White, Non-Hispanic	Northeast	Rural	Employed	Bachelor's degree or higher	No	Democrat	Married/cohabiting		5	19	Government or other official sources (e.g. CDC or WHO)
Male	60+ years old	White, Non-Hispanic	Midwest	Urban	Retired	Some college / Associate's degree	No	Other	Married/cohabiting		10	20	Doctor or medical provider
Male	60+ years old	White, Non-Hispanic	Northeast	Suburban	Retired		No	Democrat	Married/cohabiting		10	19	Traditional media
Female	40-59 years old	White, Non-Hispanic	West	Suburban	Employed	Bachelor's degree or higher	No	Other	Married/cohabiting		11	21	Government or other official sources (e.g. CDC or WHO)
Female	40-59 years old	White, Non-Hispanic	Midwest	Suburban	Employed		No	Democrat	Married/cohabiting	$75,000 to less than $100,000	10	20	Government or other official sources (e.g. CDC or WHO)
Female	40-59 years old	White, Non-Hispanic	Northeast	Suburban	Employed	Bachelor's degree or higher	No	Republican	Married/cohabiting		11	18	Government or other official sources (e.g. CDC or WHO)
Male	18-39 years old	Non-White	Midwest	Urban	Student/Unpaid work	Some college / Associate's degree	No	Democrat	Single		8	17	Doctor or medical provider
	18-39 years old	White, Non-Hispanic	Northeast	Urban	Employed	Some college / Associate's degree	No	Other	Married/cohabiting		11	19	Government or other official sources (e.g. CDC or WHO)
Male	60+ years old	White, Non-Hispanic	South	Suburban	Retired		No	Other	Married/cohabiting		10	21	Doctor or medical provider
Female	60+ years old	White, Non-Hispanic	Midwest	Suburban	Not working/Unemployed		Yes	Democrat	Single	Less than $30,000	11	21	Doctor or medical provider
Female	40-59 years old	White, Non-Hispanic	Midwest	Suburban	Employed	Bachelor's degree or higher	Yes	Prefer not to say	Married/cohabiting		10	21	Doctor or medical provider
Male	40-59 years old	White, Non-Hispanic	Northeast	Suburban	Not working/Unemployed	High school or less	No	Republican	Single	Less than $30,000	9	15	New media (Social media, web surfing, podcasts, and etc,.
Female	18-39 years old	White, Non-Hispanic	Northeast	Suburban	Employed		Yes	Republican	Married/cohabiting		11	21	Government or other official sources (e.g. CDC or WHO)
Female	40-59 years old	White, Non-Hispanic	Northeast	Suburban	Employed		Yes	Democrat	Married/cohabiting		8	19	Government or other official sources (e.g. CDC or WHO)
Female	60+ years old	White, Non-Hispanic	South	Suburban	Not working/Unemployed	High school or less	No	Republican	Married/cohabiting	Less than $30,000	9	18	Government or other official sources (e.g. CDC or WHO)
Female	60+ years old	White, Non-Hispanic	Midwest	Rural	Retired	Bachelor's degree or higher	No	Democrat	Married/cohabiting		10	21	Doctor or medical provider
Female	40-59 years old	White, Non-Hispanic	South	Rural	Employed	Bachelor's degree or higher	No	Prefer not to say	Widowed	$30,000 to less than $50,000	12	21	Government or other official sources (e.g. CDC or WHO)
Female	40-59 years old	White, Non-Hispanic	Northeast	Suburban	Not working/Unemployed	Some college / Associate's degree	No	Prefer not to say	Single	Less than $30,000	8	17	Doctor or medical provider
Male	40-59 years old	White, Non-Hispanic	South	Urban	Employed		No	Prefer not to say	Married/cohabiting		10	20	Government or other official sources (e.g. CDC or WHO)
Female	40-59 years old	White, Non-Hispanic	Midwest	Suburban	Employed	Some college / Associate's degree	No	Prefer not to say	Married/cohabiting	$75,000 to less than $100,000	10	19	Doctor or medical provider
Male	18-39 years old	Non-White									0	0
Female	40-59 years old	White, Non-Hispanic	West	Urban	Employed		Yes	Democrat	Married/cohabiting	$30,000 to less than $50,000	10	20	Doctor or medical provider
Male	40-59 years old	White, Non-Hispanic	South	Suburban	Employed	Bachelor's degree or higher	No	Republican	Single	$75,000 to less than $100,000	9	18	Doctor or medical provider
Female	40-59 years old	White, Non-Hispanic	Midwest	Rural	Not working/Unemployed	Some college / Associate's degree	No	Other	Married/cohabiting	$30,000 to less than $50,000	11	20	Government or other official sources (e.g. CDC or WHO)
Female	18-39 years old	White, Non-Hispanic	Northeast	Suburban	Employed		Yes	Republican	Married/cohabiting		8	21	Government or other official sources (e.g. CDC or WHO)
Female	60+ years old	White, Non-Hispanic					No				0	19
Male	18-39 years old	White, Non-Hispanic	Midwest	Rural	Not working/Unemployed	High school or less	Yes	Republican	Married/cohabiting	$30,000 to less than $50,000	9	20	Family, friends, and coworkers
Female	18-39 years old	White, Non-Hispanic	Midwest	Urban	Employed	Bachelor's degree or higher	Yes	Other	Married/cohabiting	$75,000 to less than $100,000	10	21	Government or other official sources (e.g. CDC or WHO)
Male	60+ years old	White, Non-Hispanic									0	0
Female	40-59 years old	White, Non-Hispanic	South	Suburban	Employed	High school or less	Yes	Prefer not to say	Married/cohabiting		6	20	New media (Social media, web surfing, podcasts, and etc,.
Female	60+ years old	White, Non-Hispanic	Midwest	Urban	Retired	Bachelor's degree or higher	No	Democrat	Widowed	Less than $30,000	9	20	Government or other official sources (e.g. CDC or WHO)
Female	60+ years old	White, Non-Hispanic	South	Urban	Employed		No	Democrat	Single	Less than $30,000	8	21	Traditional media
Female	60+ years old	White, Non-Hispanic									0	0
Female	40-59 years old	White, Non-Hispanic	Midwest	Rural	Retired	Bachelor's degree or higher	No	Republican	Married/cohabiting		10	19	Doctor or medical provider
Female	60+ years old	White, Non-Hispanic									0	0
Male	60+ years old	Non-White	West	Rural	Not working/Unemployed	Some college / Associate's degree	No	Other	Married/cohabiting		6	18	Government or other official sources (e.g. CDC or WHO)
Female	40-59 years old	White, Non-Hispanic	Northeast	Rural	Employed	Bachelor's degree or higher	No	Prefer not to say	Divorced/separated		8	21	Doctor or medical provider
Female	60+ years old	White, Non-Hispanic					No				0	19
Female	60+ years old	White, Non-Hispanic	West	Suburban	Retired	Bachelor's degree or higher	No	Democrat	Married/cohabiting	$75,000 to less than $100,000	6	19	Doctor or medical provider
Female	40-59 years old	White, Non-Hispanic	Northeast	Rural	Employed	Bachelor's degree or higher	Yes	Other	Married/cohabiting		9	19	Family, friends, and coworkers
Male	40-59 years old	White, Non-Hispanic	West	Suburban	Employed	Some college / Associate's degree	Yes	Republican	Married/cohabiting		6	18	Family, friends, and coworkers
Female	18-39 years old	White, Non-Hispanic	South	Rural	Employed	Bachelor's degree or higher	Yes	Republican	Married/cohabiting		8	20	Government or other official sources (e.g. CDC or WHO)
Female	40-59 years old	White, Non-Hispanic	Midwest	Suburban	Employed	Some college / Associate's degree	No	Democrat	Married/cohabiting	$30,000 to less than $50,000	8	17	Government or other official sources (e.g. CDC or WHO)
Female	40-59 years old	White, Non-Hispanic	Northeast	Rural	Employed		No	Other	Married/cohabiting		9	21	Doctor or medical provider
Female	40-59 years old	White, Non-Hispanic	Northeast	Urban	Not working/Unemployed	Some college / Associate's degree	No	Democrat	Single	Less than $30,000	8	21	Traditional media
Female	60+ years old	White, Non-Hispanic	Midwest	Suburban	Retired	Bachelor's degree or higher	No	Other	Married/cohabiting	$75,000 to less than $100,000	9	19	Doctor or medical provider
Female	18-39 years old	White, Non-Hispanic	South	Suburban	Student/Unpaid work	Bachelor's degree or higher	Yes	Democrat	Married/cohabiting	$75,000 to less than $100,000	10	21	Government or other official sources (e.g. CDC or WHO)
Female	40-59 years old	White, Non-Hispanic									0	0
Female	18-39 years old	White, Non-Hispanic	Midwest	Suburban	Employed	Bachelor's degree or higher	No	Democrat	Married/cohabiting	Less than $30,000	8	18	Doctor or medical provider
Female	40-59 years old	White, Non-Hispanic	Northeast	Suburban	Not working/Unemployed	Some college / Associate's degree	No	Prefer not to say	Divorced/separated	Less than $30,000	10	21	Traditional media
Female	40-59 years old	White, Non-Hispanic									0	0
Female	60+ years old	White, Non-Hispanic	Midwest	Rural	Retired	Some college / Associate's degree	No	Republican	Married/cohabiting	$75,000 to less than $100,000	9	19	Government or other official sources (e.g. CDC or WHO)
Female	40-59 years old	White, Non-Hispanic					No				9	18	Government or other official sources (e.g. CDC or WHO)
Female	60+ years old	White, Non-Hispanic	West	Suburban	Retired	Some college / Associate's degree	No	Republican	Married/cohabiting		9	21	Government or other official sources (e.g. CDC or WHO)
Female	18-39 years old	White, Non-Hispanic	Midwest	Rural	Employed		Yes	Democrat	Single	$30,000 to less than $50,000	10	20	Government or other official sources (e.g. CDC or WHO)
Male	40-59 years old	White, Non-Hispanic	South	Suburban	Employed	Bachelor's degree or higher	Yes	Other	Married/cohabiting		11	21	Traditional media
Female	60+ years old	White, Non-Hispanic	South	Suburban	Employed		No	Democrat	Married/cohabiting		8	19	New media (Social media, web surfing, podcasts, and etc,.
Female	40-59 years old	White, Non-Hispanic	West	Urban	Not working/Unemployed		No	Democrat	Single		8	15	Traditional media
Female	60+ years old	White, Non-Hispanic					Yes				9	20	Traditional media
Female	40-59 years old	White, Non-Hispanic	Northeast	Urban	Employed	Some college / Associate's degree	No	Democrat	Married/cohabiting		10	19	Doctor or medical provider
Female	60+ years old	White, Non-Hispanic	Northeast	Suburban	Employed		No	Democrat	Married/cohabiting		9	21	New media (Social media, web surfing, podcasts, and etc,.
Male	40-59 years old	White, Non-Hispanic	South	Suburban	Employed	Some college / Associate's degree	No	Republican	Married/cohabiting	$75,000 to less than $100,000	11	20	Doctor or medical provider
Female	60+ years old	White, Non-Hispanic					No				9	21	Traditional media
Male	40-59 years old	White, Non-Hispanic									0	0
Female	60+ years old	White, Non-Hispanic									0	0
Female	60+ years old	White, Non-Hispanic	West	Suburban	Retired		No	Democrat	Married/cohabiting		9	21	Traditional media
Female	60+ years old	White, Non-Hispanic	Midwest	Suburban	Employed	Some college / Associate's degree	No	Republican	Married/cohabiting		8	16	Doctor or medical provider
Female	40-59 years old	White, Non-Hispanic	Midwest	Suburban	Not working/Unemployed	Some college / Associate's degree	No	Democrat	Married/cohabiting		9	19	Doctor or medical provider
Female	40-59 years old	White, Non-Hispanic	Northeast	Rural	Employed		No	Democrat	Married/cohabiting		8	21	Government or other official sources (e.g. CDC or WHO)
Male	18-39 years old	White, Non-Hispanic	Northeast	Rural	Student/Unpaid work	Some college / Associate's degree	Yes	Democrat	Single		9	20	Government or other official sources (e.g. CDC or WHO)
Female	40-59 years old	White, Non-Hispanic									0	0
Female	60+ years old	Non-White	West	Urban	Retired		No	Democrat	Married/cohabiting		10	20	Family, friends, and coworkers
Female	60+ years old	White, Non-Hispanic	Midwest	Rural	Retired		No	Republican	Married/cohabiting		9	20	Government or other official sources (e.g. CDC or WHO)
Female	40-59 years old	White, Non-Hispanic	Midwest	Suburban	Employed	Some college / Associate's degree	No	Republican	Married/cohabiting	$75,000 to less than $100,000	9	18	Government or other official sources (e.g. CDC or WHO)
Male	60+ years old	White, Non-Hispanic	Northeast	Suburban	Retired		No	Democrat	Married/cohabiting	$75,000 to less than $100,000	9	20	Doctor or medical provider
Female	60+ years old	White, Non-Hispanic	Midwest	Suburban	Employed	Some college / Associate's degree	No	Democrat	Widowed	$30,000 to less than $50,000	10	21	Government or other official sources (e.g. CDC or WHO)
Female	18-39 years old	White, Non-Hispanic	Midwest	Suburban	Not working/Unemployed	Bachelor's degree or higher	Yes	Other	Married/cohabiting	$30,000 to less than $50,000	9	18	Government or other official sources (e.g. CDC or WHO)
Female	60+ years old	White, Non-Hispanic	Midwest	Urban	Retired	Some college / Associate's degree	No	Republican	Married/cohabiting	$75,000 to less than $100,000	11	19	Doctor or medical provider
Female	40-59 years old	Non-White					Yes				0	0
Female	40-59 years old	White, Non-Hispanic	Northeast	Suburban	Employed	Some college / Associate's degree	Yes	Democrat	Married/cohabiting		9	19	Government or other official sources (e.g. CDC or WHO)
Male	40-59 years old	White, Non-Hispanic	Northeast	Suburban	Employed	High school or less	No	Republican	Married/cohabiting		10	18	Traditional media
Female	60+ years old	White, Non-Hispanic	Midwest	Rural	Employed	High school or less	No	Republican	Married/cohabiting	$30,000 to less than $50,000	8	20	Traditional media
Male	40-59 years old	White, Non-Hispanic	Midwest	Rural	Employed	Some college / Associate's degree	No	Republican	Married/cohabiting		10	20	Doctor or medical provider
Female	60+ years old	White, Non-Hispanic					No				0	0
Male	40-59 years old	White, Non-Hispanic	Midwest	Suburban	Employed	Bachelor's degree or higher	No	Republican	Married/cohabiting		9	21	Government or other official sources (e.g. CDC or WHO)
Female	40-59 years old	Non-White	Midwest	Rural	Not working/Unemployed	Some college / Associate's degree	No	Prefer not to say	Married/cohabiting		10	14	Doctor or medical provider
Male	18-39 years old	White, Non-Hispanic	Northeast	Suburban	Employed	Some college / Associate's degree	No	Other	Married/cohabiting	$75,000 to less than $100,000	4	21	New media (Social media, web surfing, podcasts, and etc,.
Female	60+ years old	White, Non-Hispanic					No				0	18
Female	40-59 years old	White, Non-Hispanic	South	Suburban	Employed	Bachelor's degree or higher	Yes	Democrat	Married/cohabiting		10	20	Government or other official sources (e.g. CDC or WHO)
Female	60+ years old	White, Non-Hispanic									0	0
Female	18-39 years old	White, Non-Hispanic					No				0	20
Male	18-39 years old	White, Non-Hispanic	South	Urban	Employed		No	Democrat	Single	$30,000 to less than $50,000	7	21	Government or other official sources (e.g. CDC or WHO)
Female	60+ years old	White, Non-Hispanic	Northeast	Suburban	Retired	Bachelor's degree or higher	No	Democrat	Married/cohabiting	$75,000 to less than $100,000	10	21	Government or other official sources (e.g. CDC or WHO)
Female	60+ years old	White, Non-Hispanic					No				0	18
Male	40-59 years old	White, Non-Hispanic	Midwest	Rural	Employed	Bachelor's degree or higher	No	Other	Divorced/separated	$30,000 to less than $50,000	9	18	Government or other official sources (e.g. CDC or WHO)
Female	40-59 years old	White, Non-Hispanic									0	0
Female	40-59 years old	White, Non-Hispanic	Midwest	Suburban	Employed	Bachelor's degree or higher	No	Democrat	Married/cohabiting		10	21	Doctor or medical provider
Male	40-59 years old	White, Non-Hispanic	Midwest	Rural	Not working/Unemployed	Bachelor's degree or higher	No	Other	Married/cohabiting		5	16	New media (Social media, web surfing, podcasts, and etc,.
Female	40-59 years old	White, Non-Hispanic	Northeast	Suburban	Employed		No	Democrat	Married/cohabiting		11	20	Traditional media
Female	60+ years old	White, Non-Hispanic	Midwest	Rural	Retired	Bachelor's degree or higher	No	Other	Married/cohabiting		11	21	New media (Social media, web surfing, podcasts, and etc,.
Male	18-39 years old	White, Non-Hispanic	Midwest	Suburban	Employed	Some college / Associate's degree	No	Other	Single	$30,000 to less than $50,000	10	20	Doctor or medical provider
Female	40-59 years old	White, Non-Hispanic	South	Suburban	Employed	Some college / Associate's degree	No	Democrat	Married/cohabiting		9	20	Doctor or medical provider
Male	40-59 years old	White, Non-Hispanic	Midwest	Urban	Employed	Bachelor's degree or higher	No	Democrat	Single	Less than $30,000	9	20	New media (Social media, web surfing, podcasts, and etc,.
Female	60+ years old	White, Non-Hispanic	South	Rural	Employed		No	Prefer not to say	Married/cohabiting		8	19	Traditional media
Female	40-59 years old	White, Non-Hispanic					No				10	18	Traditional media
Female	40-59 years old	White, Non-Hispanic	West	Suburban	Employed	Bachelor's degree or higher	Yes	Democrat	Married/cohabiting		10	20	Doctor or medical provider
Female	18-39 years old	White, Non-Hispanic	South	Suburban	Student/Unpaid work	Some college / Associate's degree	Yes	Prefer not to say	Married/cohabiting	$30,000 to less than $50,000	7	15	Doctor or medical provider
Female	60+ years old	White, Non-Hispanic	South	Suburban	Employed		No	Democrat	Divorced/separated		11	20	Doctor or medical provider
Female	18-39 years old	White, Non-Hispanic									0	0
Female	60+ years old	White, Non-Hispanic	West	Suburban	Retired	Bachelor's degree or higher	No	Democrat	Divorced/separated		7	21	Doctor or medical provider
Male	40-59 years old	White, Non-Hispanic	Midwest	Rural	Not working/Unemployed	High school or less	No	Republican	Single	Less than $30,000	11	20	Traditional media
Female	40-59 years old	White, Non-Hispanic	Northeast	Rural	Employed	Some college / Associate's degree	Yes	Other	Married/cohabiting	$30,000 to less than $50,000	10	20	Traditional media
Male	60+ years old	White, Non-Hispanic	Northeast	Rural	Not working/Unemployed	High school or less	No	Prefer not to say	Single	Less than $30,000	10	16	Doctor or medical provider
Female	60+ years old	Non-White					No				0	0
Female	60+ years old	White, Non-Hispanic					No				0	20
Female	60+ years old	White, Non-Hispanic	Northeast	Suburban	Retired	Some college / Associate's degree	No	Prefer not to say	Married/cohabiting		10	20	Doctor or medical provider
Female	40-59 years old	White, Non-Hispanic	West	Suburban	Not working/Unemployed	Bachelor's degree or higher	No	Democrat	Single	$75,000 to less than $100,000	11	21	Government or other official sources (e.g. CDC or WHO)
Female	40-59 years old	White, Non-Hispanic	West	Urban	Employed		No	Democrat	Married/cohabiting		8	19	Doctor or medical provider
Male	60+ years old	White, Non-Hispanic	Midwest	Suburban	Retired	Bachelor's degree or higher	No	Republican	Married/cohabiting	$75,000 to less than $100,000	9	18	Traditional media
Male	18-39 years old	Non-White	West	Suburban	Employed	Bachelor's degree or higher	No	Other	Single		9	20	New media (Social media, web surfing, podcasts, and etc,.
Male	60+ years old	White, Non-Hispanic	South	Rural	Retired	Bachelor's degree or higher	No	Republican	Married/cohabiting	$30,000 to less than $50,000	11	19	Traditional media
Male	18-39 years old	White, Non-Hispanic	Northeast	Suburban	Employed	Some college / Associate's degree	Yes	Other	Married/cohabiting	$75,000 to less than $100,000	11	21	Government or other official sources (e.g. CDC or WHO)
Female	60+ years old	White, Non-Hispanic					No				8	17	Doctor or medical provider
Female	40-59 years old	White, Non-Hispanic									0	0
Female	60+ years old	White, Non-Hispanic	Midwest	Suburban	Retired	High school or less	No	Democrat	Married/cohabiting	$30,000 to less than $50,000	10	19	Government or other official sources (e.g. CDC or WHO)
Male	40-59 years old	White, Non-Hispanic	South	Urban	Employed	Bachelor's degree or higher	Yes	Other	Married/cohabiting	$75,000 to less than $100,000	9	19	Doctor or medical provider
Male	40-59 years old	White, Non-Hispanic	West	Urban	Employed		No	Republican	Divorced/separated		10	21	Doctor or medical provider
Female	18-39 years old	White, Non-Hispanic									0	0
Female	60+ years old	White, Non-Hispanic	Midwest	Rural	Retired	High school or less	No	Prefer not to say	Married/cohabiting	Less than $30,000	9	18	New media (Social media, web surfing, podcasts, and etc,.
Male	18-39 years old	White, Non-Hispanic	Northeast	Suburban	Employed	High school or less	No	Democrat	Single		7	20	Government or other official sources (e.g. CDC or WHO)
Female	60+ years old	White, Non-Hispanic	South	Suburban	Retired	Some college / Associate's degree	No	Republican	Married/cohabiting		9	21	Government or other official sources (e.g. CDC or WHO)
Female	40-59 years old	White, Non-Hispanic	West	Suburban	Student/Unpaid work		Yes	Democrat	Married/cohabiting		10	21	Government or other official sources (e.g. CDC or WHO)
Female	40-59 years old	White, Non-Hispanic	Northeast	Suburban	Not working/Unemployed	Some college / Associate's degree	No	Democrat	Married/cohabiting	$75,000 to less than $100,000	9	21	Government or other official sources (e.g. CDC or WHO)
Female	40-59 years old	White, Non-Hispanic	West	Rural	Employed		No	Republican	Married/cohabiting		5	16	Government or other official sources (e.g. CDC or WHO)
Female	40-59 years old	White, Non-Hispanic	Northeast	Urban	Not working/Unemployed	High school or less	Yes	Democrat	Divorced/separated	Less than $30,000	11	20	Traditional media
Male	60+ years old	White, Non-Hispanic	South	Urban	Employed	Bachelor's degree or higher	No	Democrat	Married/cohabiting		11	19	Government or other official sources (e.g. CDC or WHO)
Male	18-39 years old	White, Non-Hispanic	Midwest	Rural	Employed	Bachelor's degree or higher	No	Republican	Single		5	18	Doctor or medical provider
Male	60+ years old	White, Non-Hispanic	South	Rural	Employed	Bachelor's degree or higher	No	Republican	Married/cohabiting		8	19	Government or other official sources (e.g. CDC or WHO)
Female	18-39 years old	White, Non-Hispanic									0	0
Female	40-59 years old	White, Non-Hispanic	West	Rural	Employed	Bachelor's degree or higher	Yes	Democrat	Married/cohabiting		9	21	Government or other official sources (e.g. CDC or WHO)
Male	18-39 years old	White, Non-Hispanic									0	0
Male	60+ years old	Non-White	South	Suburban	Employed		No	Other	Married/cohabiting		4	20	Doctor or medical provider
Female	60+ years old	White, Non-Hispanic									0	0
Female	60+ years old	White, Non-Hispanic	Midwest	Suburban	Not working/Unemployed	Some college / Associate's degree	No	Democrat	Married/cohabiting	$75,000 to less than $100,000	10	20	Doctor or medical provider
Female	18-39 years old	White, Non-Hispanic	Midwest	Suburban	Employed	Some college / Associate's degree	Yes	Democrat	Married/cohabiting		9	21	Government or other official sources (e.g. CDC or WHO)
Female	60+ years old	White, Non-Hispanic	Midwest	Suburban	Retired	Bachelor's degree or higher	No	Republican	Married/cohabiting		9	20	Government or other official sources (e.g. CDC or WHO)
Female	60+ years old	White, Non-Hispanic					No				0	19
Female	60+ years old	White, Non-Hispanic	Midwest	Suburban	Retired	Some college / Associate's degree	No	Democrat	Divorced/separated	$30,000 to less than $50,000	8	20	Doctor or medical provider
Female	60+ years old	White, Non-Hispanic									0	0
Male	40-59 years old	White, Non-Hispanic	Midwest	Rural	Employed		Yes	Other	Married/cohabiting		9	20	Government or other official sources (e.g. CDC or WHO)
Female	40-59 years old	White, Non-Hispanic					No				0	0
Female	40-59 years old	White, Non-Hispanic	West	Suburban	Not working/Unemployed		No	Republican	Single	$30,000 to less than $50,000	9	21	Doctor or medical provider
Male	40-59 years old	White, Non-Hispanic	Northeast	Rural	Employed		No	Other	Single		10	20	Traditional media
Male	18-39 years old	White, Non-Hispanic	Northeast	Rural	Employed	Bachelor's degree or higher	No	Republican	Single	Less than $30,000	9	20	Traditional media
Male	40-59 years old	White, Non-Hispanic	Northeast	Rural	Employed	Some college / Associate's degree	Yes	Prefer not to say	Married/cohabiting		9	21	Doctor or medical provider
Female	40-59 years old	White, Non-Hispanic									0	0
Female	60+ years old	White, Non-Hispanic	South	Rural	Retired		No	Republican	Married/cohabiting	$30,000 to less than $50,000	5	18	Doctor or medical provider
Female	40-59 years old	White, Non-Hispanic	Northeast	Suburban	Employed	Some college / Associate's degree	Yes	Republican	Married/cohabiting	$30,000 to less than $50,000	12	19	Government or other official sources (e.g. CDC or WHO)
Male	40-59 years old	White, Non-Hispanic	South	Suburban	Employed	High school or less	Yes	Democrat	Divorced/separated	Less than $30,000	10	20	Government or other official sources (e.g. CDC or WHO)
Female	40-59 years old	White, Non-Hispanic	Midwest	Rural	Employed	Some college / Associate's degree	No	Prefer not to say	Married/cohabiting		7	20	Government or other official sources (e.g. CDC or WHO)
Female	40-59 years old	White, Non-Hispanic					No				0	20
Female	18-39 years old	White, Non-Hispanic	Northeast	Suburban	Employed	Bachelor's degree or higher	No	Other	Married/cohabiting	$75,000 to less than $100,000	9	20	Doctor or medical provider
Female	60+ years old	White, Non-Hispanic	Midwest	Urban	Retired	Some college / Associate's degree	No	Democrat	Married/cohabiting		9	18	Doctor or medical provider
Female	60+ years old	White, Non-Hispanic	Midwest	Suburban	Retired	Bachelor's degree or higher	No	Republican	Divorced/separated		8	19	Doctor or medical provider
Male	18-39 years old	White, Non-Hispanic	South	Suburban	Employed		No	Other	Single	$30,000 to less than $50,000	9	20	Traditional media
Female	60+ years old	White, Non-Hispanic									0	0
Female	60+ years old	White, Non-Hispanic	Northeast	Suburban	Employed	Bachelor's degree or higher	No	Democrat	Single		9	21	Traditional media
Female	60+ years old	White, Non-Hispanic	Midwest	Suburban	Retired		No	Other	Married/cohabiting		9	20	Doctor or medical provider
Male	60+ years old	White, Non-Hispanic	South	Suburban	Employed		No	Republican	Married/cohabiting		9	21	Family, friends, and coworkers
Female	40-59 years old	White, Non-Hispanic	South	Suburban	Employed	Some college / Associate's degree	No	Prefer not to say	Married/cohabiting	$30,000 to less than $50,000	10	14	Doctor or medical provider
Female	60+ years old	White, Non-Hispanic	West	Rural	Employed		No	Democrat	Married/cohabiting	$30,000 to less than $50,000	7	18	Traditional media
	60+ years old	White, Non-Hispanic	Northeast	Rural	Retired	Some college / Associate's degree	Yes	Prefer not to say	Married/cohabiting		9	17	Doctor or medical provider
Female	18-39 years old	White, Non-Hispanic	West	Suburban	Not working/Unemployed	Some college / Associate's degree	No	Democrat	Divorced/separated	Less than $30,000	9	20	Government or other official sources (e.g. CDC or WHO)
Male	40-59 years old	White, Non-Hispanic	South	Urban	Employed	Some college / Associate's degree	No	Democrat	Single	$30,000 to less than $50,000	9	18	Traditional media
Male	18-39 years old	White, Non-Hispanic	South	Rural	Student/Unpaid work	Some college / Associate's degree	No	Other	Single	$75,000 to less than $100,000	9	18	Government or other official sources (e.g. CDC or WHO)
Female	18-39 years old	White, Non-Hispanic	Northeast	Suburban	Employed		No	Democrat	Married/cohabiting		11	21	Government or other official sources (e.g. CDC or WHO)
Female	40-59 years old	Non-White					No				0	0
Female	18-39 years old	White, Non-Hispanic					Yes				0	0
Male	60+ years old	White, Non-Hispanic									0	0
Male	60+ years old	White, Non-Hispanic	South	Suburban	Retired		No	Democrat	Married/cohabiting		9	20	Traditional media
Male	60+ years old	White, Non-Hispanic	West	Suburban	Retired		No	Other	Married/cohabiting		10	20	Government or other official sources (e.g. CDC or WHO)
Female	18-39 years old	White, Non-Hispanic					Yes				0	0
Female	60+ years old	White, Non-Hispanic	Northeast	Rural	Retired	Bachelor's degree or higher	Yes	Democrat	Divorced/separated	$30,000 to less than $50,000	9	18	Doctor or medical provider
Female	60+ years old	White, Non-Hispanic	Midwest	Suburban	Retired	Some college / Associate's degree	No	Democrat	Married/cohabiting		12	21	Government or other official sources (e.g. CDC or WHO)
Female	18-39 years old	White, Non-Hispanic	Northeast	Suburban	Employed		No	Other	Married/cohabiting		9	20	Government or other official sources (e.g. CDC or WHO)
Male	40-59 years old	White, Non-Hispanic	Northeast	Rural	Employed	Some college / Associate's degree	Yes	Republican	Married/cohabiting		2	10	Family, friends, and coworkers
Female	40-59 years old	White, Non-Hispanic	Northeast	Rural	Employed	Some college / Associate's degree	Yes	Prefer not to say	Married/cohabiting	$75,000 to less than $100,000	9	20	Government or other official sources (e.g. CDC or WHO)
Female	60+ years old	White, Non-Hispanic									0	0
Female	60+ years old	White, Non-Hispanic	Northeast	Suburban	Employed	High school or less	Yes	Democrat	Divorced/separated	Less than $30,000	8	18	Government or other official sources (e.g. CDC or WHO)
Female	60+ years old	White, Non-Hispanic	Northeast	Suburban	Employed	Some college / Associate's degree	No	Democrat	Married/cohabiting		10	20	Government or other official sources (e.g. CDC or WHO)
Female	60+ years old	White, Non-Hispanic	Northeast	Suburban	Employed	Bachelor's degree or higher	No	Prefer not to say	Married/cohabiting		9	21	Government or other official sources (e.g. CDC or WHO)
Female	40-59 years old	White, Non-Hispanic	South	Rural	Employed	Some college / Associate's degree	Yes	Other	Married/cohabiting		9	19	Doctor or medical provider
Female	40-59 years old	White, Non-Hispanic					No				10	19	Government or other official sources (e.g. CDC or WHO)
Female	40-59 years old	White, Non-Hispanic	Northeast	Suburban	Employed	Some college / Associate's degree	No	Other	Divorced/separated	$30,000 to less than $50,000	9	21	Traditional media
Female	60+ years old	White, Non-Hispanic									0	0
Male	18-39 years old	White, Non-Hispanic					No				0	16
Female	60+ years old	White, Non-Hispanic	West	Suburban	Retired		No	Democrat	Married/cohabiting		11	20	Government or other official sources (e.g. CDC or WHO)
Male	60+ years old	White, Non-Hispanic	Northeast	Rural	Employed	High school or less	No	Republican	Married/cohabiting		10	17	Family, friends, and coworkers
Female	60+ years old	Non-White									0	0
Male	60+ years old	White, Non-Hispanic	Midwest	Urban	Retired	Bachelor's degree or higher	No	Republican	Married/cohabiting		5	19	New media (Social media, web surfing, podcasts, and etc,.
Female	40-59 years old	White, Non-Hispanic	Midwest	Rural	Employed		Yes	Democrat	Married/cohabiting	$75,000 to less than $100,000	10	21	Government or other official sources (e.g. CDC or WHO)
Female	40-59 years old	White, Non-Hispanic	West	Suburban	Employed	Some college / Associate's degree	No	Prefer not to say	Married/cohabiting		12	20	New media (Social media, web surfing, podcasts, and etc,.
Female	40-59 years old	White, Non-Hispanic					Yes				0	18
Male	18-39 years old	White, Non-Hispanic	West	Urban	Student/Unpaid work		No	Democrat	Single	Less than $30,000	8	21	Government or other official sources (e.g. CDC or WHO)
Female	40-59 years old	White, Non-Hispanic	Midwest	Rural	Employed		No	Republican	Single		7	21	Government or other official sources (e.g. CDC or WHO)
Male	40-59 years old	White, Non-Hispanic	South	Rural	Employed	High school or less	No	Prefer not to say	Married/cohabiting	$30,000 to less than $50,000	6	14	Doctor or medical provider
Female	60+ years old	White, Non-Hispanic	Midwest	Suburban	Employed		No	Democrat	Married/cohabiting		12	21	Government or other official sources (e.g. CDC or WHO)
Male	40-59 years old	White, Non-Hispanic	Northeast	Suburban	Employed	High school or less	No	Other	Married/cohabiting	$30,000 to less than $50,000	11	18	Government or other official sources (e.g. CDC or WHO)
Male	60+ years old	White, Non-Hispanic	Midwest	Suburban	Retired	Bachelor's degree or higher	No	Democrat	Single	$30,000 to less than $50,000	9	21	Government or other official sources (e.g. CDC or WHO)
Male	40-59 years old	White, Non-Hispanic									0	0
Female	60+ years old	White, Non-Hispanic	Northeast	Suburban	Employed	Some college / Associate's degree	No	Prefer not to say	Divorced/separated	$75,000 to less than $100,000	9	20	Government or other official sources (e.g. CDC or WHO)
Female	60+ years old	White, Non-Hispanic	South	Suburban	Employed	Bachelor's degree or higher	Yes	Democrat	Married/cohabiting	$30,000 to less than $50,000	10	19	Doctor or medical provider
Male	40-59 years old	White, Non-Hispanic	Midwest	Rural	Not working/Unemployed	Bachelor's degree or higher	No	Democrat	Single	Less than $30,000	10	19	New media (Social media, web surfing, podcasts, and etc,.
Male	60+ years old	White, Non-Hispanic	Northeast	Suburban	Retired	High school or less	No	Democrat	Divorced/separated	Less than $30,000	9	20	Government or other official sources (e.g. CDC or WHO)
Female	18-39 years old	White, Non-Hispanic	Northeast	Urban	Employed		No	Democrat	Single		10	21	Doctor or medical provider
Female	18-39 years old	White, Non-Hispanic	Midwest	Rural	Employed		Yes	Prefer not to say	Divorced/separated		9	18	Government or other official sources (e.g. CDC or WHO)
Female	40-59 years old	White, Non-Hispanic									0	0
Female	18-39 years old	White, Non-Hispanic	Northeast	Rural	Employed	Some college / Associate's degree	No	Democrat	Single		9	20	Doctor or medical provider
Female	40-59 years old	White, Non-Hispanic									0	0
Male	40-59 years old	White, Non-Hispanic									0	0
Female	60+ years old	White, Non-Hispanic	Northeast	Suburban	Retired	Some college / Associate's degree	No	Prefer not to say	Divorced/separated		11	19	Family, friends, and coworkers
Female	40-59 years old	White, Non-Hispanic	Northeast	Suburban	Employed	Bachelor's degree or higher	Yes	Other	Married/cohabiting	$75,000 to less than $100,000	7	21	Government or other official sources (e.g. CDC or WHO)
Male	18-39 years old	White, Non-Hispanic	Northeast	Suburban	Employed		Yes	Democrat	Married/cohabiting		11	21	Government or other official sources (e.g. CDC or WHO)
Female	18-39 years old	White, Non-Hispanic	Midwest	Suburban	Employed	Some college / Associate's degree	Yes	Republican	Married/cohabiting		8	17	Family, friends, and coworkers
Female	60+ years old	White, Non-Hispanic	Midwest	Rural	Retired	High school or less	No	Republican	Married/cohabiting	$75,000 to less than $100,000	11	17	Doctor or medical provider
Male	40-59 years old	White, Non-Hispanic									0	0
Female	60+ years old	White, Non-Hispanic	Northeast	Rural	Retired	Bachelor's degree or higher	No	Prefer not to say	Married/cohabiting	$75,000 to less than $100,000	9	21	Doctor or medical provider
Female	18-39 years old	White, Non-Hispanic	Midwest	Urban	Employed	Bachelor's degree or higher	No	Democrat	Married/cohabiting		8	20	Traditional media
Female	40-59 years old	White, Non-Hispanic	Midwest	Suburban	Not working/Unemployed	Some college / Associate's degree	No	Democrat	Married/cohabiting	$75,000 to less than $100,000	9	20	Government or other official sources (e.g. CDC or WHO)
Female	40-59 years old	White, Non-Hispanic	Midwest	Suburban	Employed	Some college / Associate's degree	Yes	Republican	Married/cohabiting	$75,000 to less than $100,000	6	16	New media (Social media, web surfing, podcasts, and etc,.
Male	40-59 years old	Non-White	West	Suburban	Not working/Unemployed	Bachelor's degree or higher	No	Democrat	Married/cohabiting		10	20	Doctor or medical provider
Female	60+ years old	White, Non-Hispanic					No				7	20	Family, friends, and coworkers
Female	60+ years old	White, Non-Hispanic	Northeast	Suburban	Retired		No	Democrat	Single		11	20	Traditional media
Female	18-39 years old	White, Non-Hispanic	South	Urban	Employed		No	Republican	Married/cohabiting		7	18	Government or other official sources (e.g. CDC or WHO)
Male	60+ years old	White, Non-Hispanic									0	0
Male	18-39 years old	White, Non-Hispanic	Midwest	Suburban	Student/Unpaid work	High school or less	Yes	Prefer not to say	Single		6	18	Doctor or medical provider
Male	60+ years old	White, Non-Hispanic	West	Suburban	Retired	High school or less	No	Prefer not to say	Single	Less than $30,000	8	20	Family, friends, and coworkers
Female	40-59 years old	White, Non-Hispanic	South	Suburban	Employed	Bachelor's degree or higher	No	Other	Married/cohabiting		9	20	New media (Social media, web surfing, podcasts, and etc,.
Female	40-59 years old	White, Non-Hispanic	Midwest	Suburban	Employed		Yes	Democrat	Married/cohabiting	$75,000 to less than $100,000	10	20	Doctor or medical provider
Female	60+ years old	White, Non-Hispanic	Northeast	Rural	Not working/Unemployed	High school or less	Yes	Prefer not to say	Married/cohabiting	Less than $30,000	9	19	Government or other official sources (e.g. CDC or WHO)
Female	18-39 years old	White, Non-Hispanic	West	Urban	Employed		No	Democrat	Married/cohabiting		7	20	Government or other official sources (e.g. CDC or WHO)
Female	60+ years old	White, Non-Hispanic	Midwest	Suburban	Retired	Some college / Associate's degree	No	Democrat	Married/cohabiting		9	21	Doctor or medical provider
Female	60+ years old	White, Non-Hispanic									0	0
Female	18-39 years old	White, Non-Hispanic	South	Suburban	Employed		No	Democrat	Married/cohabiting		8	20	Doctor or medical provider
Female	60+ years old	White, Non-Hispanic	Northeast	Urban	Retired		No	Democrat	Divorced/separated	$30,000 to less than $50,000	10	21	Government or other official sources (e.g. CDC or WHO)
Female	18-39 years old	White, Non-Hispanic	Northeast	Suburban	Not working/Unemployed	Bachelor's degree or higher	Yes	Other	Married/cohabiting	$75,000 to less than $100,000	7	18	Family, friends, and coworkers
Female	40-59 years old	White, Non-Hispanic	Midwest	Rural	Not working/Unemployed	Some college / Associate's degree	No	Democrat	Married/cohabiting	$75,000 to less than $100,000	8	20	Government or other official sources (e.g. CDC or WHO)
Female	60+ years old	White, Non-Hispanic									0	0
Female	60+ years old	White, Non-Hispanic									0	0
Female	60+ years old	White, Non-Hispanic	Northeast	Suburban	Retired	High school or less	No	Prefer not to say	Married/cohabiting		9	19	Government or other official sources (e.g. CDC or WHO)
Male	18-39 years old	White, Non-Hispanic					No				0	17
Female	40-59 years old	White, Non-Hispanic	Northeast	Suburban	Employed	Some college / Associate's degree	No	Democrat	Married/cohabiting	$75,000 to less than $100,000	8	20	Doctor or medical provider
Female	40-59 years old	White, Non-Hispanic	Northeast	Suburban	Employed		No	Republican	Married/cohabiting		8	18	Government or other official sources (e.g. CDC or WHO)
Male	60+ years old	White, Non-Hispanic	South	Suburban	Retired		No	Democrat	Married/cohabiting		9	21	Traditional media
Female	18-39 years old	White, Non-Hispanic	Northeast	Suburban	Employed		No	Prefer not to say	Married/cohabiting		9	21	Government or other official sources (e.g. CDC or WHO)
Female	18-39 years old	White, Non-Hispanic	Northeast	Suburban	Employed		No	Other	Married/cohabiting		9	20	Traditional media
Female	18-39 years old	White, Non-Hispanic	Northeast	Suburban	Not working/Unemployed	Bachelor's degree or higher	Yes	Democrat	Single		10	21	Doctor or medical provider
Female	60+ years old	White, Non-Hispanic	Midwest	Urban	Retired		No	Democrat	Married/cohabiting		8	21	Government or other official sources (e.g. CDC or WHO)
Male	40-59 years old	White, Non-Hispanic									0	0
Female	40-59 years old	White, Non-Hispanic	West	Suburban	Employed	Bachelor's degree or higher	No	Other	Single		10	20	Doctor or medical provider
Male	40-59 years old	White, Non-Hispanic	Midwest	Suburban	Employed	High school or less	No	Other	Married/cohabiting	$75,000 to less than $100,000	10	19	Government or other official sources (e.g. CDC or WHO)
Male	60+ years old	White, Non-Hispanic	Northeast	Urban	Employed	High school or less	No	Republican	Divorced/separated	$30,000 to less than $50,000	6	16	Traditional media
Male	60+ years old	White, Non-Hispanic	South	Suburban	Retired	Bachelor's degree or higher	No	Republican	Married/cohabiting		7	20	Doctor or medical provider
Male	60+ years old	Non-White	Midwest	Rural	Employed		No	Other	Married/cohabiting	$30,000 to less than $50,000	8	21	Government or other official sources (e.g. CDC or WHO)
Female	60+ years old	White, Non-Hispanic	Midwest	Rural	Retired	Some college / Associate's degree	No	Democrat	Married/cohabiting		10	20	Doctor or medical provider
Female	60+ years old	White, Non-Hispanic					No				10	18	Doctor or medical provider
Female	18-39 years old	White, Non-Hispanic	South	Urban	Not working/Unemployed	Some college / Associate's degree	No	Democrat	Married/cohabiting		9	16	Government or other official sources (e.g. CDC or WHO)
Female	18-39 years old	White, Non-Hispanic	Midwest	Suburban	Not working/Unemployed		No	Other	Married/cohabiting		8	20	Traditional media
Female	40-59 years old	White, Non-Hispanic	Northeast	Rural	Employed	Bachelor's degree or higher	Yes	Prefer not to say	Married/cohabiting		10	20	Doctor or medical provider
Female	40-59 years old	White, Non-Hispanic	Northeast	Suburban	Employed	High school or less	No	Other	Married/cohabiting		11	21	Government or other official sources (e.g. CDC or WHO)
Female	60+ years old	White, Non-Hispanic	Midwest	Urban	Retired		No	Prefer not to say	Divorced/separated		10	19	Doctor or medical provider
Male	60+ years old	White, Non-Hispanic	South	Urban	Retired		No	Democrat	Married/cohabiting		8	18	Government or other official sources (e.g. CDC or WHO)
Female	60+ years old	White, Non-Hispanic					No				0	21
Female	40-59 years old	Non-White									0	0
Female	60+ years old	Non-White	West	Rural	Retired	High school or less	No	Republican	Widowed	Less than $30,000	4	16	New media (Social media, web surfing, podcasts, and etc,.
Female	40-59 years old	White, Non-Hispanic									0	0
Female	60+ years old	White, Non-Hispanic					No				9	19	Government or other official sources (e.g. CDC or WHO)
Female	18-39 years old	White, Non-Hispanic	Midwest	Rural	Employed	Some college / Associate's degree	Yes	Other	Married/cohabiting		3	12	Family, friends, and coworkers
Female	18-39 years old	White, Non-Hispanic	Midwest	Suburban	Employed		Yes		Married/cohabiting		5	15	Doctor or medical provider
Female	40-59 years old	White, Non-Hispanic	South	Rural	Employed		Yes	Other	Married/cohabiting	$75,000 to less than $100,000	7	20	Doctor or medical provider
Male	60+ years old	White, Non-Hispanic									0	0
Male	40-59 years old	White, Non-Hispanic									0	0
Female	60+ years old	White, Non-Hispanic									0	0
Female	60+ years old	White, Non-Hispanic									0	0
Female	60+ years old	White, Non-Hispanic									0	0
Female	60+ years old	White, Non-Hispanic	Northeast	Suburban	Employed	Some college / Associate's degree	No	Democrat	Widowed	$30,000 to less than $50,000	9	21	Government or other official sources (e.g. CDC or WHO)
Female	18-39 years old	White, Non-Hispanic									0	0
Female	60+ years old	White, Non-Hispanic	South	Suburban	Employed	Some college / Associate's degree	No	Republican	Married/cohabiting	$75,000 to less than $100,000	10	21	Government or other official sources (e.g. CDC or WHO)
Female	60+ years old	White, Non-Hispanic									0	0
Female	60+ years old	White, Non-Hispanic									0	0
Female	18-39 years old	White, Non-Hispanic	Midwest	Suburban	Employed	Bachelor's degree or higher	Yes	Democrat	Married/cohabiting		7	21	Traditional media
Female	60+ years old	Non-White	West	Suburban	Retired		No	Democrat	Married/cohabiting		9	18	Doctor or medical provider
Female	60+ years old	White, Non-Hispanic									0	0
Female	40-59 years old	White, Non-Hispanic	South	Suburban	Student/Unpaid work	High school or less	Yes	Other	Married/cohabiting	$30,000 to less than $50,000	7	19	Government or other official sources (e.g. CDC or WHO)
Female	60+ years old	White, Non-Hispanic					No				0	0
Female	18-39 years old	White, Non-Hispanic	West	Suburban	Employed	Bachelor's degree or higher	Yes	Prefer not to say	Married/cohabiting	$75,000 to less than $100,000	9	20	Doctor or medical provider
Female	40-59 years old	White, Non-Hispanic	South	Suburban	Not working/Unemployed	Some college / Associate's degree	No	Prefer not to say	Divorced/separated	Less than $30,000	9	21	Doctor or medical provider
Male	60+ years old	Non-White	Midwest	Rural	Retired	Some college / Associate's degree	No	Prefer not to say	Widowed		6	16	Doctor or medical provider
Female	60+ years old	White, Non-Hispanic					No				0	15
Female	40-59 years old	White, Non-Hispanic	Northeast	Suburban	Not working/Unemployed	High school or less	No	Democrat	Divorced/separated	Less than $30,000	9	16	Government or other official sources (e.g. CDC or WHO)
Male	60+ years old	White, Non-Hispanic	South	Urban	Retired	Some college / Associate's degree	No	Republican	Widowed	$30,000 to less than $50,000	4	17	Family, friends, and coworkers
Male	60+ years old	White, Non-Hispanic					No				9	18	Doctor or medical provider
Female	40-59 years old	White, Non-Hispanic					Yes				0	0
Male	40-59 years old	White, Non-Hispanic	West	Suburban	Employed	Bachelor's degree or higher	Yes	Prefer not to say	Married/cohabiting		9	21	Government or other official sources (e.g. CDC or WHO)
Female	18-39 years old	White, Non-Hispanic	Northeast	Rural	Student/Unpaid work	Bachelor's degree or higher	Yes	Republican	Married/cohabiting		8	20	Government or other official sources (e.g. CDC or WHO)
Female	40-59 years old	White, Non-Hispanic	Midwest	Suburban	Employed	Bachelor's degree or higher	Yes	Republican	Married/cohabiting		9	20	Traditional media
Female	18-39 years old	White, Non-Hispanic									0	0
Female	40-59 years old	White, Non-Hispanic					No				11	15	New media (Social media, web surfing, podcasts, and etc,.
Female	18-39 years old	White, Non-Hispanic	Midwest	Rural	Employed		Yes	Prefer not to say	Divorced/separated	$30,000 to less than $50,000	11	16	New media (Social media, web surfing, podcasts, and etc,.
Female	40-59 years old	White, Non-Hispanic					No				0	16
Female	18-39 years old	White, Non-Hispanic	Midwest	Urban	Employed		No	Democrat	Single		8	20	Doctor or medical provider
Female	40-59 years old	Non-White					No				0	0
Female	18-39 years old	White, Non-Hispanic	Midwest	Suburban	Student/Unpaid work	Some college / Associate's degree	No	Democrat	Married/cohabiting		10	21	Government or other official sources (e.g. CDC or WHO)
Female	60+ years old	White, Non-Hispanic	South	Rural	Employed	High school or less	No	Prefer not to say	Married/cohabiting	$30,000 to less than $50,000	10	18	Government or other official sources (e.g. CDC or WHO)
Male	40-59 years old	White, Non-Hispanic	West	Suburban	Employed	Some college / Associate's degree	No	Other	Married/cohabiting		3	18	New media (Social media, web surfing, podcasts, and etc,.
Female	40-59 years old	Non-White	Northeast	Suburban	Employed	Some college / Associate's degree	Yes	Prefer not to say	Single	Less than $30,000	7	16	Doctor or medical provider
Female	40-59 years old	White, Non-Hispanic	South	Suburban	Not working/Unemployed	Bachelor's degree or higher	No	Other	Divorced/separated	$30,000 to less than $50,000	9	21	Government or other official sources (e.g. CDC or WHO)
Female	60+ years old	White, Non-Hispanic	Northeast	Suburban	Employed	High school or less	No	Other	Married/cohabiting	$75,000 to less than $100,000	9	20	Doctor or medical provider
Female	60+ years old	White, Non-Hispanic					No				9	21	Doctor or medical provider
Male	60+ years old	White, Non-Hispanic	South	Suburban	Retired	Some college / Associate's degree	No	Other	Married/cohabiting	$30,000 to less than $50,000	7	20	Government or other official sources (e.g. CDC or WHO)
Male	60+ years old	White, Non-Hispanic	Midwest	Suburban	Retired	High school or less	No	Prefer not to say	Married/cohabiting		7	18	Government or other official sources (e.g. CDC or WHO)
Female	60+ years old	White, Non-Hispanic	Midwest	Rural	Retired		No	Democrat	Married/cohabiting		8	21	Government or other official sources (e.g. CDC or WHO)
Male	18-39 years old	White, Non-Hispanic	South	Urban	Employed	Bachelor's degree or higher	No	Republican	Married/cohabiting		5	18	New media (Social media, web surfing, podcasts, and etc,.
Female	60+ years old	White, Non-Hispanic	West	Suburban	Retired		No	Democrat	Married/cohabiting		9	19	Government or other official sources (e.g. CDC or WHO)
Female	40-59 years old	White, Non-Hispanic	South	Suburban	Not working/Unemployed	Bachelor's degree or higher	Yes	Republican	Married/cohabiting		9	20	Government or other official sources (e.g. CDC or WHO)
Female	60+ years old	White, Non-Hispanic	Northeast	Suburban	Retired		No	Democrat	Married/cohabiting		9	19	Doctor or medical provider
Female	60+ years old	White, Non-Hispanic	Northeast	Suburban	Retired	High school or less	No	Democrat	Widowed		10	21	Family, friends, and coworkers
Male	60+ years old	White, Non-Hispanic	Midwest	Urban	Retired	Some college / Associate's degree	No	Democrat	Married/cohabiting	$75,000 to less than $100,000	10	21	Family, friends, and coworkers
Male	40-59 years old	Non-White					No				0	0
Female	18-39 years old	White, Non-Hispanic	Northeast	Suburban	Student/Unpaid work	Some college / Associate's degree	Yes	Other	Single	$75,000 to less than $100,000	10	21	Government or other official sources (e.g. CDC or WHO)
Female	18-39 years old	White, Non-Hispanic	Midwest	Suburban	Employed		No	Prefer not to say	Married/cohabiting		7	20	Government or other official sources (e.g. CDC or WHO)
Male	40-59 years old	White, Non-Hispanic	Northeast	Urban	Not working/Unemployed	Bachelor's degree or higher	No	Democrat	Married/cohabiting		8	20	Traditional media
Female	60+ years old	White, Non-Hispanic									0	0
Female	60+ years old	White, Non-Hispanic	West	Rural	Retired		No		Divorced/separated		9	19	Traditional media
Male	40-59 years old	White, Non-Hispanic	South	Rural	Employed		Yes	Other	Married/cohabiting		8	18	Family, friends, and coworkers
Male	40-59 years old	Non-White	South	Rural	Retired	Bachelor's degree or higher	No	Other	Single		5	15	Doctor or medical provider
Male	18-39 years old	White, Non-Hispanic	Northeast	Urban	Employed		No	Democrat	Single	$75,000 to less than $100,000	9	21	Doctor or medical provider
Male	60+ years old	White, Non-Hispanic	West	Suburban	Retired	Bachelor's degree or higher	No	Republican	Married/cohabiting		11	20	New media (Social media, web surfing, podcasts, and etc,.
Female	60+ years old	White, Non-Hispanic	West	Rural	Retired	Some college / Associate's degree	No	Prefer not to say	Married/cohabiting		11	21	Government or other official sources (e.g. CDC or WHO)
Male	60+ years old	White, Non-Hispanic	South	Urban	Retired		No	Democrat	Single	$75,000 to less than $100,000	10	20	Government or other official sources (e.g. CDC or WHO)
Male	40-59 years old	White, Non-Hispanic	Northeast	Rural	Employed	High school or less	Yes	Prefer not to say	Married/cohabiting	$75,000 to less than $100,000	11	18	Doctor or medical provider
Female	60+ years old	White, Non-Hispanic	Midwest	Suburban	Retired	Bachelor's degree or higher	No	Republican	Married/cohabiting		7	20	Government or other official sources (e.g. CDC or WHO)
Male	40-59 years old	White, Non-Hispanic	Northeast	Suburban	Employed		Yes	Prefer not to say	Widowed		8	19	Doctor or medical provider
Male	40-59 years old	White, Non-Hispanic	Northeast	Suburban	Employed	High school or less	No	Other	Single		11	20	Doctor or medical provider
Male	40-59 years old	White, Non-Hispanic	South	Suburban	Employed		No	Republican	Married/cohabiting		8	19	Government or other official sources (e.g. CDC or WHO)
Female	40-59 years old	White, Non-Hispanic	Northeast	Suburban	Employed	Bachelor's degree or higher	No	Republican	Married/cohabiting		8	20	Government or other official sources (e.g. CDC or WHO)
Male	18-39 years old	Non-White	South	Suburban	Employed	Bachelor's degree or higher	No	Prefer not to say	Single		8	19	Government or other official sources (e.g. CDC or WHO)
Male	40-59 years old	White, Non-Hispanic	South	Urban	Employed	Bachelor's degree or higher	Yes	Prefer not to say	Married/cohabiting	$75,000 to less than $100,000	6	21	Doctor or medical provider
Male	40-59 years old	White, Non-Hispanic	West	Urban	Employed	High school or less	No	Republican	Married/cohabiting	$30,000 to less than $50,000	7	14	New media (Social media, web surfing, podcasts, and etc,.
Male	60+ years old	White, Non-Hispanic									0	0
Male	40-59 years old	White, Non-Hispanic	West	Suburban	Not working/Unemployed	Some college / Associate's degree	No	Democrat	Single		9	20	Traditional media
Female	40-59 years old	White, Non-Hispanic	Midwest	Rural	Not working/Unemployed	High school or less	No	Prefer not to say	Divorced/separated	Less than $30,000	9	18	Government or other official sources (e.g. CDC or WHO)
Male	60+ years old	White, Non-Hispanic	West	Suburban	Retired	Some college / Associate's degree	No	Other	Single	Less than $30,000	9	21	Doctor or medical provider
Female	60+ years old	White, Non-Hispanic									0	0
Female	40-59 years old	White, Non-Hispanic	Northeast	Suburban	Not working/Unemployed	Bachelor's degree or higher	No	Democrat	Married/cohabiting	Less than $30,000	10	21	Traditional media
Female	60+ years old	White, Non-Hispanic					No				9	21	Traditional media
Female	60+ years old	White, Non-Hispanic									0	0
Female	60+ years old	White, Non-Hispanic	West	Suburban	Retired		Yes	Democrat	Married/cohabiting		10	21	Government or other official sources (e.g. CDC or WHO)
Female	18-39 years old	White, Non-Hispanic					Yes				10	19	Traditional media
Male	40-59 years old	White, Non-Hispanic					Yes				0	0
Male	40-59 years old	Non-White	West	Rural	Employed	High school or less	No	Other	Married/cohabiting		5	16	Family, friends, and coworkers
Female	40-59 years old	White, Non-Hispanic	Midwest	Suburban	Employed	Bachelor's degree or higher	No	Democrat	Married/cohabiting	$75,000 to less than $100,000	10	20	Government or other official sources (e.g. CDC or WHO)
Male	60+ years old	White, Non-Hispanic	Northeast	Suburban	Employed		No	Republican	Married/cohabiting		8	20	Doctor or medical provider
Female	40-59 years old	White, Non-Hispanic									0	0
Female	60+ years old	White, Non-Hispanic	West	Rural	Employed	Some college / Associate's degree	No	Democrat	Single	$30,000 to less than $50,000	10	19	Traditional media
Male	18-39 years old	White, Non-Hispanic	Midwest	Suburban	Employed	High school or less	Yes	Prefer not to say	Married/cohabiting	Less than $30,000	11	17	Government or other official sources (e.g. CDC or WHO)
Female	40-59 years old	White, Non-Hispanic	Northeast	Suburban	Employed	High school or less	No	Republican	Married/cohabiting		7	19	Doctor or medical provider
Female	40-59 years old	White, Non-Hispanic	Midwest	Rural	Employed		Yes	Democrat	Married/cohabiting		9	18	Government or other official sources (e.g. CDC or WHO)
Female	60+ years old	White, Non-Hispanic	West	Suburban	Employed	Some college / Associate's degree	No	Democrat	Widowed		5	20	Doctor or medical provider
Male	40-59 years old	White, Non-Hispanic	Midwest	Rural	Employed	Bachelor's degree or higher	No	Prefer not to say	Single		8	21	Traditional media
Female	18-39 years old	White, Non-Hispanic	Northeast	Suburban	Employed		Yes	Prefer not to say	Married/cohabiting	$30,000 to less than $50,000	9	21	Government or other official sources (e.g. CDC or WHO)
Female	60+ years old	White, Non-Hispanic	South	Suburban	Retired	Some college / Associate's degree	No	Prefer not to say	Married/cohabiting		8	17	New media (Social media, web surfing, podcasts, and etc,.
Male	60+ years old	White, Non-Hispanic	Northeast	Suburban	Employed	High school or less	No	Republican	Married/cohabiting		7	16	Family, friends, and coworkers
Male	60+ years old	Non-White	Northeast	Suburban	Employed	Some college / Associate's degree	No	Prefer not to say	Widowed		9	18	New media (Social media, web surfing, podcasts, and etc,.
Female	40-59 years old	White, Non-Hispanic	Northeast	Suburban	Employed	Some college / Associate's degree	Yes	Other	Married/cohabiting		10	20	Government or other official sources (e.g. CDC or WHO)
Female	60+ years old	White, Non-Hispanic	Midwest	Suburban	Employed		No	Democrat	Married/cohabiting		9	20	Doctor or medical provider
Male	60+ years old	White, Non-Hispanic	South	Suburban	Employed	Bachelor's degree or higher	Yes	Republican	Married/cohabiting	$75,000 to less than $100,000	7	19	Doctor or medical provider
Male	40-59 years old	White, Non-Hispanic	South	Urban	Employed	Some college / Associate's degree	No	Democrat	Married/cohabiting	Less than $30,000	8	19	Traditional media
Female	18-39 years old	White, Non-Hispanic	West	Suburban	Student/Unpaid work	Bachelor's degree or higher	Yes	Other	Married/cohabiting		8	15	Doctor or medical provider
Male	18-39 years old	White, Non-Hispanic	Midwest	Urban	Employed		No	Democrat	Married/cohabiting	$75,000 to less than $100,000	10	19	Traditional media
Female	60+ years old	White, Non-Hispanic	South	Suburban	Not working/Unemployed	Bachelor's degree or higher	No	Democrat	Married/cohabiting	$30,000 to less than $50,000	10	18	Government or other official sources (e.g. CDC or WHO)
Female	60+ years old	White, Non-Hispanic									0	0
Female	40-59 years old	White, Non-Hispanic	Northeast	Suburban	Student/Unpaid work	High school or less	Yes	Democrat	Married/cohabiting		9	19	Doctor or medical provider
Male	40-59 years old	White, Non-Hispanic	South	Rural	Employed	Bachelor's degree or higher	Yes	Republican	Married/cohabiting		10	21	Doctor or medical provider
Male	18-39 years old	White, Non-Hispanic	West	Rural	Employed	Bachelor's degree or higher	No	Other	Single		6	18	Government or other official sources (e.g. CDC or WHO)
Female	60+ years old	White, Non-Hispanic									0	0
Male	60+ years old	White, Non-Hispanic	Midwest	Suburban	Retired		No	Republican	Married/cohabiting	$75,000 to less than $100,000	10	19	Family, friends, and coworkers
Female	60+ years old	White, Non-Hispanic					No				0	0
Male	40-59 years old	White, Non-Hispanic									0	0
Male	40-59 years old	White, Non-Hispanic									0	0
Male	60+ years old	White, Non-Hispanic	South	Suburban	Retired	Some college / Associate's degree	No	Republican	Married/cohabiting	$30,000 to less than $50,000	5	19	Doctor or medical provider
Female	60+ years old	White, Non-Hispanic									0	0
Male	40-59 years old	White, Non-Hispanic	West	Suburban	Employed	Bachelor's degree or higher	Yes	Other	Married/cohabiting	$75,000 to less than $100,000	7	19	Traditional media
Female	60+ years old	White, Non-Hispanic									0	0
Male	40-59 years old	White, Non-Hispanic	South	Suburban	Employed	Bachelor's degree or higher	No	Democrat	Married/cohabiting		8	17	Government or other official sources (e.g. CDC or WHO)
	18-39 years old	Non-White	West	Suburban	Student/Unpaid work	Some college / Associate's degree	No	Other	Married/cohabiting	Less than $30,000	9	18	Government or other official sources (e.g. CDC or WHO)
Female	60+ years old	White, Non-Hispanic	Midwest	Rural	Retired		No	Republican	Widowed	$75,000 to less than $100,000	8	16	New media (Social media, web surfing, podcasts, and etc,.
Female	18-39 years old	White, Non-Hispanic	West	Suburban	Student/Unpaid work	Some college / Associate's degree	No	Republican	Married/cohabiting	$75,000 to less than $100,000	8	19	Government or other official sources (e.g. CDC or WHO)
Female	60+ years old	White, Non-Hispanic	South	Rural	Retired	Some college / Associate's degree	No	Republican	Married/cohabiting		10	20	Government or other official sources (e.g. CDC or WHO)
Female	60+ years old	Non-White	Northeast	Urban	Employed		No	Democrat	Married/cohabiting		9	20	Government or other official sources (e.g. CDC or WHO)
Male	18-39 years old	White, Non-Hispanic	Midwest	Suburban	Student/Unpaid work	Some college / Associate's degree	Yes	Other	Married/cohabiting	Less than $30,000	7	20	Government or other official sources (e.g. CDC or WHO)
Male	18-39 years old	White, Non-Hispanic	Northeast	Suburban	Employed	Some college / Associate's degree	No	Other	Married/cohabiting		4	13	New media (Social media, web surfing, podcasts, and etc,.
Male	40-59 years old	White, Non-Hispanic	West	Suburban	Employed		Yes	Other	Divorced/separated		11	21	Doctor or medical provider
Male	60+ years old	White, Non-Hispanic	Midwest	Suburban	Retired		No	Other	Married/cohabiting		10	21	Government or other official sources (e.g. CDC or WHO)
Female	40-59 years old	White, Non-Hispanic	Northeast	Suburban	Employed	Some college / Associate's degree	No	Prefer not to say	Single	Less than $30,000	7	16	Doctor or medical provider
Female	60+ years old	White, Non-Hispanic									0	0
Female	60+ years old	White, Non-Hispanic									0	0
Male	60+ years old	White, Non-Hispanic					No				0	17
Female	18-39 years old	White, Non-Hispanic	Northeast	Suburban	Not working/Unemployed	Bachelor's degree or higher	No	Democrat	Married/cohabiting		9	20	Government or other official sources (e.g. CDC or WHO)
Male	40-59 years old	White, Non-Hispanic	South	Suburban	Employed		Yes		Married/cohabiting		7	19	Government or other official sources (e.g. CDC or WHO)
Female	40-59 years old	White, Non-Hispanic	Midwest	Suburban	Employed		No	Prefer not to say	Married/cohabiting		10	21	Government or other official sources (e.g. CDC or WHO)
Male	18-39 years old	White, Non-Hispanic	South	Suburban	Employed	Bachelor's degree or higher	No	Other	Single	$30,000 to less than $50,000	6	19	Government or other official sources (e.g. CDC or WHO)
Female	18-39 years old	White, Non-Hispanic									0	0
Male	40-59 years old	White, Non-Hispanic	Northeast	Suburban	Employed		Yes	Other	Married/cohabiting		10	20	Doctor or medical provider
Female	40-59 years old	White, Non-Hispanic	South	Rural	Employed	Bachelor's degree or higher	No	Democrat	Single		9	21	Government or other official sources (e.g. CDC or WHO)
Female	40-59 years old	White, Non-Hispanic	Northeast	Urban	Employed	Some college / Associate's degree	No	Republican	Married/cohabiting		9	15	Government or other official sources (e.g. CDC or WHO)
Male	60+ years old	White, Non-Hispanic	South	Suburban	Employed	Some college / Associate's degree	No	Democrat	Single	$30,000 to less than $50,000	7	20	Family, friends, and coworkers
Female	18-39 years old	White, Non-Hispanic	Northeast	Suburban	Student/Unpaid work	Some college / Associate's degree	Yes	Democrat	Single		10	21	Doctor or medical provider
Male	60+ years old	White, Non-Hispanic	Northeast	Urban	Employed		No	Democrat	Married/cohabiting		10	21	Doctor or medical provider
Female	18-39 years old	White, Non-Hispanic	Midwest	Suburban	Student/Unpaid work	Some college / Associate's degree	No	Democrat	Single	Less than $30,000	10	17	Government or other official sources (e.g. CDC or WHO)
Male	40-59 years old	White, Non-Hispanic	South	Rural	Employed	Some college / Associate's degree	No	Republican	Married/cohabiting	$75,000 to less than $100,000	9	20	Government or other official sources (e.g. CDC or WHO)
Female	60+ years old	White, Non-Hispanic									0	0
Female	60+ years old	White, Non-Hispanic	Northeast	Suburban	Employed	Bachelor's degree or higher	No	Republican	Married/cohabiting	$30,000 to less than $50,000	10	21	Government or other official sources (e.g. CDC or WHO)
Male	18-39 years old	Non-White	South	Urban	Employed	Bachelor's degree or higher	No	Other	Married/cohabiting		8	20	Doctor or medical provider
Female	60+ years old	White, Non-Hispanic	Midwest	Urban	Employed		No	Other	Married/cohabiting		10	21	Government or other official sources (e.g. CDC or WHO)
Male	60+ years old	White, Non-Hispanic	South	Rural	Retired	Bachelor's degree or higher	No	Democrat	Divorced/separated		5	18	New media (Social media, web surfing, podcasts, and etc,.
Male	18-39 years old	White, Non-Hispanic	Midwest	Suburban	Employed		No	Republican	Married/cohabiting		8	20	New media (Social media, web surfing, podcasts, and etc,.
Female	40-59 years old	White, Non-Hispanic	Midwest	Suburban	Employed	Some college / Associate's degree	No	Prefer not to say	Single	Less than $30,000	11	20	Government or other official sources (e.g. CDC or WHO)
Male	60+ years old	White, Non-Hispanic	Northeast	Suburban	Retired		No	Democrat	Widowed	$30,000 to less than $50,000	10	19	New media (Social media, web surfing, podcasts, and etc,.
Female	60+ years old	White, Non-Hispanic									0	0
Female	40-59 years old	White, Non-Hispanic	Northeast	Rural	Employed		No	Other	Married/cohabiting		9	20	Government or other official sources (e.g. CDC or WHO)
Female	60+ years old	White, Non-Hispanic	Midwest	Suburban	Employed	Some college / Associate's degree	No	Prefer not to say	Married/cohabiting	$75,000 to less than $100,000	9	20	Government or other official sources (e.g. CDC or WHO)
Male	18-39 years old	White, Non-Hispanic	Northeast	Suburban	Employed	Bachelor's degree or higher	No	Democrat	Single	$30,000 to less than $50,000	10	21	Doctor or medical provider
Female	60+ years old	White, Non-Hispanic					No				9	19	Government or other official sources (e.g. CDC or WHO)
Female	60+ years old	White, Non-Hispanic	Northeast	Suburban	Employed		Yes	Prefer not to say	Married/cohabiting	$75,000 to less than $100,000	8	21	New media (Social media, web surfing, podcasts, and etc,.
Male	40-59 years old	White, Non-Hispanic									0	0
Male	40-59 years old	Non-White	Northeast	Urban	Employed		No	Republican	Married/cohabiting		5	20	Doctor or medical provider
Female	60+ years old	White, Non-Hispanic					No				7	19	Government or other official sources (e.g. CDC or WHO)
Female	60+ years old	White, Non-Hispanic									0	0
Male	18-39 years old	White, Non-Hispanic	Northeast	Suburban	Student/Unpaid work	Some college / Associate's degree	No	Republican	Single		8	20	Government or other official sources (e.g. CDC or WHO)
Female	40-59 years old	White, Non-Hispanic	South	Rural	Employed	Some college / Associate's degree	No	Republican	Married/cohabiting		8	20	Government or other official sources (e.g. CDC or WHO)
Female	40-59 years old	White, Non-Hispanic	Northeast	Rural	Employed	Some college / Associate's degree	No	Prefer not to say	Married/cohabiting		7	21	Doctor or medical provider
Female	40-59 years old	White, Non-Hispanic	Northeast	Rural	Employed	Bachelor's degree or higher	No	Republican	Married/cohabiting		7	19	Government or other official sources (e.g. CDC or WHO)
Female	60+ years old	White, Non-Hispanic									0	0
Male	40-59 years old	White, Non-Hispanic	Midwest	Rural	Employed	High school or less	Yes	Republican	Divorced/separated	Less than $30,000	5	12	New media (Social media, web surfing, podcasts, and etc,.
Male	18-39 years old	White, Non-Hispanic	South	Suburban	Employed	High school or less	Yes	Prefer not to say	Single	Less than $30,000	9	17	New media (Social media, web surfing, podcasts, and etc,.
Male	40-59 years old	White, Non-Hispanic									0	0
Male	60+ years old	White, Non-Hispanic	West	Rural	Employed	Bachelor's degree or higher	No	Prefer not to say	Married/cohabiting		5	20	Doctor or medical provider
Male	18-39 years old	White, Non-Hispanic	South	Suburban	Employed		Yes	Other	Married/cohabiting		9	19	Government or other official sources (e.g. CDC or WHO)
Male	40-59 years old	White, Non-Hispanic	Midwest	Suburban	Employed	Some college / Associate's degree	Yes	Other	Single	$75,000 to less than $100,000	11	21	Government or other official sources (e.g. CDC or WHO)
Female	60+ years old	White, Non-Hispanic	South	Rural	Employed		No	Democrat	Married/cohabiting	$75,000 to less than $100,000	11	17	Traditional media
Female	60+ years old	White, Non-Hispanic									0	0
Female	40-59 years old	White, Non-Hispanic					No				10	17	Family, friends, and coworkers
Female	40-59 years old	White, Non-Hispanic	South	Rural	Employed		No	Other	Single	Less than $30,000	10	21	Traditional media
Female	60+ years old	White, Non-Hispanic	South	Suburban	Retired	Bachelor's degree or higher	No	Democrat	Widowed	$75,000 to less than $100,000	10	20	Doctor or medical provider
Female	40-59 years old	White, Non-Hispanic	Midwest	Suburban	Employed		No	Prefer not to say	Married/cohabiting	$75,000 to less than $100,000	9	19	Government or other official sources (e.g. CDC or WHO)
Female	40-59 years old	White, Non-Hispanic	Northeast	Urban	Employed	Bachelor's degree or higher	No	Prefer not to say	Single		11	20	Traditional media
Female	60+ years old	White, Non-Hispanic	South	Rural	Employed	Bachelor's degree or higher	No	Prefer not to say	Married/cohabiting		10	20	Government or other official sources (e.g. CDC or WHO)
Male	40-59 years old	White, Non-Hispanic	Northeast	Rural	Employed	Bachelor's degree or higher	No	Republican	Divorced/separated	$30,000 to less than $50,000	9	19	Government or other official sources (e.g. CDC or WHO)
Male	18-39 years old	White, Non-Hispanic	West	Suburban	Employed		Yes	Other	Married/cohabiting	$75,000 to less than $100,000	9	20	Doctor or medical provider
Male	60+ years old	White, Non-Hispanic	West	Suburban	Retired	Some college / Associate's degree	No	Republican	Married/cohabiting		9	21	Government or other official sources (e.g. CDC or WHO)
Female	60+ years old	White, Non-Hispanic	Northeast	Urban	Employed		No	Prefer not to say	Married/cohabiting		9	21	Government or other official sources (e.g. CDC or WHO)
Female	18-39 years old	White, Non-Hispanic					Yes				9	19	Government or other official sources (e.g. CDC or WHO)
Female	40-59 years old	White, Non-Hispanic	South	Rural	Retired	High school or less	No	Republican	Married/cohabiting		11	20	Government or other official sources (e.g. CDC or WHO)
Male	60+ years old	White, Non-Hispanic	Midwest	Suburban	Retired		Yes	Other	Married/cohabiting		6	19	New media (Social media, web surfing, podcasts, and etc,.
Female	40-59 years old	White, Non-Hispanic	West	Suburban	Employed	Bachelor's degree or higher	Yes	Democrat	Married/cohabiting		10	20	Government or other official sources (e.g. CDC or WHO)
Female	60+ years old	White, Non-Hispanic									0	0
Female	60+ years old	White, Non-Hispanic									0	0
Female	60+ years old	White, Non-Hispanic	Northeast	Suburban	Not working/Unemployed	High school or less	Yes	Republican	Widowed		10	18	Doctor or medical provider
Female	60+ years old	White, Non-Hispanic									0	0
Female	60+ years old	White, Non-Hispanic	Northeast	Suburban	Employed	High school or less	No	Other	Married/cohabiting	$75,000 to less than $100,000	9	19	Traditional media
Female	60+ years old	White, Non-Hispanic	Midwest	Rural	Retired		No	Democrat	Single		9	20	Doctor or medical provider
Female	60+ years old	White, Non-Hispanic	West	Rural	Retired	Bachelor's degree or higher	No	Democrat	Widowed	Less than $30,000	9	20	Government or other official sources (e.g. CDC or WHO)
Female	40-59 years old	White, Non-Hispanic	Northeast	Rural	Student/Unpaid work	Some college / Associate's degree	Yes	Prefer not to say	Married/cohabiting		7	16	Government or other official sources (e.g. CDC or WHO)
Female	60+ years old	White, Non-Hispanic					No				0	19
Female	40-59 years old	White, Non-Hispanic	West	Urban	Employed	Some college / Associate's degree	No	Other	Married/cohabiting	Less than $30,000	8	21	Government or other official sources (e.g. CDC or WHO)
Male	40-59 years old	White, Non-Hispanic									0	0
Female	60+ years old	White, Non-Hispanic									0	0
Female	40-59 years old	White, Non-Hispanic	Northeast	Suburban	Employed	Bachelor's degree or higher	No	Democrat	Married/cohabiting	$75,000 to less than $100,000	7	21	Traditional media
Female	40-59 years old	White, Non-Hispanic	South	Suburban	Employed	Bachelor's degree or higher	Yes	Democrat	Married/cohabiting		8	21	Government or other official sources (e.g. CDC or WHO)
Female	40-59 years old	White, Non-Hispanic	South	Suburban	Employed	Some college / Associate's degree	No	Prefer not to say	Single	$30,000 to less than $50,000	8	19	Government or other official sources (e.g. CDC or WHO)
Female	18-39 years old	White, Non-Hispanic	Northeast	Rural	Employed		Yes	Democrat	Married/cohabiting	$75,000 to less than $100,000	10	20	Government or other official sources (e.g. CDC or WHO)
Female	40-59 years old	White, Non-Hispanic									0	0
Female	40-59 years old	White, Non-Hispanic	Northeast	Rural	Employed		Yes	Democrat	Divorced/separated		10	21	Doctor or medical provider
Female	40-59 years old	White, Non-Hispanic	Northeast	Rural	Employed	Some college / Associate's degree	No	Republican	Single	Less than $30,000	11	19	Government or other official sources (e.g. CDC or WHO)
Male	60+ years old	White, Non-Hispanic	Northeast	Suburban	Retired	Some college / Associate's degree	No	Democrat	Married/cohabiting		12	19	Traditional media
Male	40-59 years old	White, Non-Hispanic	Northeast	Suburban	Employed	Some college / Associate's degree	No	Republican	Married/cohabiting		11	21	Government or other official sources (e.g. CDC or WHO)
Male	40-59 years old	White, Non-Hispanic	Midwest	Suburban	Employed		Yes	Republican	Married/cohabiting		8	19	Government or other official sources (e.g. CDC or WHO)
Male	40-59 years old	White, Non-Hispanic	South	Suburban	Not working/Unemployed	Some college / Associate's degree	Yes	Other	Married/cohabiting	$75,000 to less than $100,000	9	18	Doctor or medical provider
Female	60+ years old	White, Non-Hispanic	South	Suburban	Retired	Some college / Associate's degree	No	Other	Married/cohabiting	$75,000 to less than $100,000	9	21	Government or other official sources (e.g. CDC or WHO)
Male	60+ years old	White, Non-Hispanic	Northeast	Rural	Retired	Bachelor's degree or higher	No	Democrat	Single	Less than $30,000	10	20	Traditional media
Female	60+ years old	White, Non-Hispanic	Northeast	Rural	Retired		No		Married/cohabiting		8	19	Doctor or medical provider
Female	60+ years old	White, Non-Hispanic	Northeast	Suburban	Employed		No	Democrat	Single	$30,000 to less than $50,000	9	20	Government or other official sources (e.g. CDC or WHO)
Male	40-59 years old	White, Non-Hispanic	South	Rural	Employed	High school or less	Yes	Republican	Married/cohabiting	$75,000 to less than $100,000	10	20	Doctor or medical provider
Female	40-59 years old	White, Non-Hispanic					No				0	0
Female	40-59 years old	White, Non-Hispanic									0	0
Male	60+ years old	White, Non-Hispanic					No				0	18
Female	60+ years old	White, Non-Hispanic	South	Rural	Retired	Some college / Associate's degree	Yes	Prefer not to say	Widowed	Less than $30,000	7	16	Doctor or medical provider
Female	40-59 years old	White, Non-Hispanic					Yes				0	21
Female	60+ years old	White, Non-Hispanic	South	Urban	Retired		No	Democrat	Married/cohabiting		11	21	Doctor or medical provider
Male	40-59 years old	White, Non-Hispanic	Midwest	Suburban	Employed		Yes	Republican	Married/cohabiting		9	21	Traditional media
Male	40-59 years old	White, Non-Hispanic	Northeast	Rural	Not working/Unemployed	High school or less	Yes	Other	Married/cohabiting	Less than $30,000	4	13	Traditional media
Male	60+ years old	White, Non-Hispanic	South	Rural	Employed		Yes	Republican	Married/cohabiting		12	21	Doctor or medical provider
Male	18-39 years old	White, Non-Hispanic	Northeast	Suburban	Employed	Bachelor's degree or higher	No	Republican	Married/cohabiting		9	19	Family, friends, and coworkers
Male	40-59 years old	White, Non-Hispanic									0	0
Female	18-39 years old	White, Non-Hispanic	Northeast	Suburban	Employed		Yes	Republican	Married/cohabiting		10	18	Doctor or medical provider
Male	18-39 years old	White, Non-Hispanic	Midwest	Suburban	Employed	Some college / Associate's degree	Yes	Other	Married/cohabiting	$75,000 to less than $100,000	12	20	Doctor or medical provider
Female	60+ years old	Non-White	South	Suburban	Retired		Yes	Prefer not to say	Married/cohabiting	$75,000 to less than $100,000	10	19	Doctor or medical provider
Female	60+ years old	White, Non-Hispanic	Northeast	Suburban	Not working/Unemployed	Bachelor's degree or higher	No	Democrat	Married/cohabiting		9	16	Family, friends, and coworkers
Male	60+ years old	White, Non-Hispanic	Northeast	Rural	Retired	High school or less	No	Republican	Divorced/separated	Less than $30,000	7	20	Traditional media
Male	40-59 years old	White, Non-Hispanic	South	Suburban	Employed	Some college / Associate's degree	No	Democrat	Married/cohabiting		10	20	Government or other official sources (e.g. CDC or WHO)
Male	40-59 years old	White, Non-Hispanic	Northeast	Rural	Employed		Yes	Other	Married/cohabiting		3	20	Doctor or medical provider
Female	40-59 years old	White, Non-Hispanic	South	Rural	Employed		Yes	Other	Married/cohabiting		11	20	Doctor or medical provider
Female	40-59 years old	White, Non-Hispanic	South	Rural	Employed	Some college / Associate's degree	No	Prefer not to say	Married/cohabiting	$30,000 to less than $50,000	9	20	Doctor or medical provider
	40-59 years old	White, Non-Hispanic					Yes				9	20	Government or other official sources (e.g. CDC or WHO)
Female	40-59 years old	White, Non-Hispanic					Yes				9	20	Government or other official sources (e.g. CDC or WHO)
Male	40-59 years old	White, Non-Hispanic	West	Urban	Employed	Some college / Associate's degree	No	Other	Married/cohabiting		3	16	Doctor or medical provider
Female	18-39 years old	White, Non-Hispanic									0	0
Female	40-59 years old	White, Non-Hispanic									0	0
Female	60+ years old	White, Non-Hispanic	South	Suburban	Retired	Bachelor's degree or higher	No	Prefer not to say	Married/cohabiting		9	19	Government or other official sources (e.g. CDC or WHO)
Female	60+ years old	White, Non-Hispanic	Northeast	Rural	Retired		No	Prefer not to say	Married/cohabiting		9	19	Doctor or medical provider
Female	60+ years old	White, Non-Hispanic	Northeast	Rural	Employed	High school or less	No	Democrat	Married/cohabiting	$75,000 to less than $100,000	9	20	Government or other official sources (e.g. CDC or WHO)
Male	60+ years old	White, Non-Hispanic	Northeast	Rural	Employed	High school or less	No	Republican	Married/cohabiting		8	20	Government or other official sources (e.g. CDC or WHO)
Female	40-59 years old	White, Non-Hispanic									0	0
Female	18-39 years old	White, Non-Hispanic	Midwest	Rural	Employed	Some college / Associate's degree	Yes	Democrat	Married/cohabiting	$75,000 to less than $100,000	11	20	Government or other official sources (e.g. CDC or WHO)
Female	40-59 years old	White, Non-Hispanic									0	0
Female	60+ years old	White, Non-Hispanic									0	0
Male	18-39 years old	Non-White	Midwest	Suburban	Not working/Unemployed	Some college / Associate's degree	Yes	Other	Married/cohabiting		12	19	Government or other official sources (e.g. CDC or WHO)
Female	60+ years old	White, Non-Hispanic	Northeast	Suburban	Employed		No	Democrat	Married/cohabiting		10	20	Government or other official sources (e.g. CDC or WHO)
Male	18-39 years old	White, Non-Hispanic	West	Urban	Employed	Bachelor's degree or higher	No	Democrat	Married/cohabiting	Less than $30,000	10	20	Doctor or medical provider
Female	18-39 years old	White, Non-Hispanic									0	0
Male	40-59 years old	White, Non-Hispanic	South	Rural	Employed	Some college / Associate's degree	No	Republican	Married/cohabiting	$30,000 to less than $50,000	8	19	Government or other official sources (e.g. CDC or WHO)
Female	40-59 years old	White, Non-Hispanic	Northeast	Suburban	Employed		Yes	Other	Married/cohabiting		11	20	Doctor or medical provider
Female	18-39 years old	White, Non-Hispanic	Northeast	Suburban	Employed		No	Democrat	Married/cohabiting		11	20	Family, friends, and coworkers
Male	40-59 years old	White, Non-Hispanic	Midwest	Rural	Employed	Bachelor's degree or higher	No	Prefer not to say	Married/cohabiting	$75,000 to less than $100,000	6	17	Family, friends, and coworkers
Female	40-59 years old	White, Non-Hispanic	Midwest	Suburban	Employed	Bachelor's degree or higher	Yes	Prefer not to say	Single	$75,000 to less than $100,000	10	20	Government or other official sources (e.g. CDC or WHO)
Female	40-59 years old	White, Non-Hispanic	Northeast	Suburban	Employed	Bachelor's degree or higher	No	Republican	Single		10	19	Government or other official sources (e.g. CDC or WHO)
Female	40-59 years old	White, Non-Hispanic									0	0
Female	40-59 years old	White, Non-Hispanic									0	0
Male	18-39 years old	White, Non-Hispanic	Midwest	Urban	Employed	Bachelor's degree or higher	No	Other	Married/cohabiting	$30,000 to less than $50,000	9	21	Doctor or medical provider
Female	18-39 years old	White, Non-Hispanic	Midwest	Urban	Student/Unpaid work	Bachelor's degree or higher	No	Prefer not to say	Single	Less than $30,000	7	21	New media (Social media, web surfing, podcasts, and etc,.
Female	60+ years old	White, Non-Hispanic	Midwest	Rural	Retired		No	Democrat	Married/cohabiting	$75,000 to less than $100,000	10	20	Traditional media
Female	40-59 years old	White, Non-Hispanic	South	Rural	Employed	High school or less	No	Other	Married/cohabiting	$30,000 to less than $50,000	8	16	Government or other official sources (e.g. CDC or WHO)
Female	40-59 years old	White, Non-Hispanic	South	Suburban	Employed	Bachelor's degree or higher	No	Democrat	Married/cohabiting		8	21	Traditional media
Female	40-59 years old	White, Non-Hispanic	Midwest	Suburban	Student/Unpaid work		Yes	Other	Married/cohabiting		8	20	Doctor or medical provider
Male	18-39 years old	White, Non-Hispanic	West	Suburban	Employed	Some college / Associate's degree	No	Republican	Married/cohabiting		4	21	Traditional media
Female	18-39 years old	White, Non-Hispanic					No				9	21	Doctor or medical provider
Female	40-59 years old	White, Non-Hispanic	Northeast	Suburban	Employed	Some college / Associate's degree	No	Prefer not to say	Married/cohabiting		8	20	Government or other official sources (e.g. CDC or WHO)
Male	60+ years old	White, Non-Hispanic	South	Rural	Employed	Bachelor's degree or higher	No	Democrat	Married/cohabiting	$75,000 to less than $100,000	8	18	Doctor or medical provider
Male	60+ years old	White, Non-Hispanic	West	Suburban	Retired	Bachelor's degree or higher	No	Republican	Married/cohabiting	$75,000 to less than $100,000	7	21	Doctor or medical provider
Male	40-59 years old	White, Non-Hispanic	West	Suburban	Employed	Bachelor's degree or higher	No	Prefer not to say	Single	$30,000 to less than $50,000	8	19	Government or other official sources (e.g. CDC or WHO)
Female	40-59 years old	White, Non-Hispanic	Midwest	Suburban	Employed	Some college / Associate's degree	No	Democrat	Married/cohabiting		10	20	Government or other official sources (e.g. CDC or WHO)
Male	40-59 years old	White, Non-Hispanic	Northeast	Urban	Employed	Bachelor's degree or higher	Yes	Democrat	Married/cohabiting	$75,000 to less than $100,000	11	20	New media (Social media, web surfing, podcasts, and etc,.
Male	60+ years old	White, Non-Hispanic	Midwest	Rural	Employed		No	Republican	Married/cohabiting		8	20	Doctor or medical provider
Male	40-59 years old	Non-White	South	Urban	Employed	Some college / Associate's degree	No	Prefer not to say	Single		10	21	Government or other official sources (e.g. CDC or WHO)
Female	60+ years old	White, Non-Hispanic					Yes				0	19
Female	60+ years old	White, Non-Hispanic	Northeast	Suburban	Not working/Unemployed	High school or less	No	Democrat	Married/cohabiting		11	18	Doctor or medical provider
Female	40-59 years old	White, Non-Hispanic									0	0
Female	60+ years old	White, Non-Hispanic									0	0
Male	40-59 years old	White, Non-Hispanic	Midwest	Suburban	Employed		Yes	Republican	Married/cohabiting		7	19	Government or other official sources (e.g. CDC or WHO)
Male	60+ years old	White, Non-Hispanic	South	Urban	Retired	High school or less	Yes	Prefer not to say	Married/cohabiting		10	18	Government or other official sources (e.g. CDC or WHO)
Female	60+ years old	White, Non-Hispanic	Midwest	Suburban	Retired		No	Republican	Married/cohabiting		9	18	Doctor or medical provider
Female	40-59 years old	White, Non-Hispanic	South	Urban	Employed	Bachelor's degree or higher	No	Republican	Married/cohabiting	$75,000 to less than $100,000	11	16	Doctor or medical provider
Female	40-59 years old	White, Non-Hispanic					No				10	20	Doctor or medical provider
Male	40-59 years old	White, Non-Hispanic	South	Suburban	Employed		Yes	Democrat	Married/cohabiting		9	21	New media (Social media, web surfing, podcasts, and etc,.
Male	60+ years old	White, Non-Hispanic	Northeast	Suburban	Retired	Bachelor's degree or higher	No	Republican	Married/cohabiting		11	18	Government or other official sources (e.g. CDC or WHO)
Male	18-39 years old	White, Non-Hispanic					Yes				0	19
Female	60+ years old	White, Non-Hispanic					No				0	0
Female	60+ years old	White, Non-Hispanic									0	0
Female	60+ years old	White, Non-Hispanic	Midwest	Rural	Not working/Unemployed	Some college / Associate's degree	No	Republican	Married/cohabiting		10	20	Doctor or medical provider
Female	18-39 years old	White, Non-Hispanic	Midwest	Rural	Employed	Some college / Associate's degree	Yes	Prefer not to say	Married/cohabiting	$75,000 to less than $100,000	9	18	Doctor or medical provider
Male	40-59 years old	White, Non-Hispanic	Midwest	Rural	Employed	High school or less	No	Republican	Divorced/separated		8	20	Doctor or medical provider
Female	40-59 years old	White, Non-Hispanic	Northeast	Suburban	Employed		Yes	Other	Married/cohabiting		10	21	Government or other official sources (e.g. CDC or WHO)
Male	60+ years old	White, Non-Hispanic	Northeast	Suburban	Retired	Some college / Associate's degree	No	Prefer not to say	Divorced/separated		8	20	Doctor or medical provider
Male	40-59 years old	White, Non-Hispanic	Northeast	Rural	Employed	Some college / Associate's degree	No	Republican	Married/cohabiting		10	21	Government or other official sources (e.g. CDC or WHO)
Male	40-59 years old	White, Non-Hispanic	West	Urban	Employed	Bachelor's degree or higher	No	Democrat	Single		7	18	Doctor or medical provider
Male	40-59 years old	White, Non-Hispanic	Northeast	Urban	Employed	Some college / Associate's degree	No	Prefer not to say	Single	$30,000 to less than $50,000	6	16	Doctor or medical provider
Male	40-59 years old	White, Non-Hispanic	Midwest	Suburban	Employed	Some college / Associate's degree	No	Other	Married/cohabiting		9	19	Doctor or medical provider
Male	60+ years old	Non-White									0	0
Female	60+ years old	White, Non-Hispanic	Midwest	Suburban	Employed		No	Prefer not to say	Married/cohabiting		10	18	Family, friends, and coworkers
Female	40-59 years old	White, Non-Hispanic					Yes				0	20
Male	60+ years old	White, Non-Hispanic	South	Rural	Retired		No	Republican	Married/cohabiting	Less than $30,000	5	19	Doctor or medical provider
Male	60+ years old	White, Non-Hispanic	Midwest	Urban	Employed	Bachelor's degree or higher	No	Democrat	Single	$30,000 to less than $50,000	9	19	Traditional media
Female	18-39 years old	White, Non-Hispanic	South	Suburban	Student/Unpaid work		Yes	Democrat	Married/cohabiting	$75,000 to less than $100,000	10	21	Government or other official sources (e.g. CDC or WHO)
Female	40-59 years old	White, Non-Hispanic					Yes				0	0
Female	60+ years old	White, Non-Hispanic									0	0
Male	40-59 years old	White, Non-Hispanic	West	Urban	Employed	Some college / Associate's degree	No	Democrat	Married/cohabiting	$30,000 to less than $50,000	10	20	New media (Social media, web surfing, podcasts, and etc,.
Male	60+ years old	Non-White									0	0
Female	60+ years old	White, Non-Hispanic					No				8	19	Doctor or medical provider
Female	60+ years old	White, Non-Hispanic	Northeast	Suburban	Retired	Bachelor's degree or higher	No	Democrat	Married/cohabiting		11	20	Doctor or medical provider
Male	40-59 years old	White, Non-Hispanic	West	Urban	Not working/Unemployed	Some college / Associate's degree	No	Democrat	Single	$30,000 to less than $50,000	10	18	Traditional media
Female	40-59 years old	White, Non-Hispanic	Northeast	Suburban	Retired	Some college / Associate's degree	No	Democrat	Widowed		10	21	Government or other official sources (e.g. CDC or WHO)
Female	18-39 years old	White, Non-Hispanic					Yes				0	21
Male	40-59 years old	White, Non-Hispanic	West	Urban	Employed	Some college / Associate's degree	No	Republican	Married/cohabiting		10	17	New media (Social media, web surfing, podcasts, and etc,.
Male	60+ years old	White, Non-Hispanic	Northeast	Suburban	Employed	Some college / Associate's degree	No	Republican	Single		9	18	New media (Social media, web surfing, podcasts, and etc,.
Male	60+ years old	White, Non-Hispanic	South	Suburban	Employed	Bachelor's degree or higher	No	Republican	Married/cohabiting		5	17	Doctor or medical provider
Male	40-59 years old	White, Non-Hispanic	West	Rural	Employed		Yes	Democrat	Married/cohabiting		7	20	New media (Social media, web surfing, podcasts, and etc,.
Male	18-39 years old	White, Non-Hispanic	South	Suburban	Employed	High school or less	No	Prefer not to say	Single		10	17	New media (Social media, web surfing, podcasts, and etc,.
Male	60+ years old	White, Non-Hispanic	South	Rural	Retired	High school or less	No	Democrat	Married/cohabiting	$30,000 to less than $50,000	11	18	Doctor or medical provider
Male	18-39 years old	Non-White	Northeast	Urban	Employed	Bachelor's degree or higher	No	Democrat	Married/cohabiting		9	21	Government or other official sources (e.g. CDC or WHO)
Female	60+ years old	White, Non-Hispanic	South	Rural	Retired	Bachelor's degree or higher	No	Republican	Widowed	$30,000 to less than $50,000	8	20	Doctor or medical provider
Male	60+ years old	White, Non-Hispanic									0	0
Male	40-59 years old	White, Non-Hispanic	West	Suburban	Employed		Yes	Prefer not to say	Married/cohabiting		7	18	New media (Social media, web surfing, podcasts, and etc,.
Female	60+ years old	White, Non-Hispanic					No				9	21	Government or other official sources (e.g. CDC or WHO)
Female	40-59 years old	White, Non-Hispanic					No				8	20	Government or other official sources (e.g. CDC or WHO)
Female	18-39 years old	White, Non-Hispanic	Northeast	Rural	Employed	High school or less	Yes	Democrat	Divorced/separated	Less than $30,000	9	20	Government or other official sources (e.g. CDC or WHO)
Female	60+ years old	White, Non-Hispanic	Northeast	Suburban	Employed		No	Republican	Married/cohabiting		9	20	Government or other official sources (e.g. CDC or WHO)
Male	60+ years old	White, Non-Hispanic	South	Rural	Employed	Some college / Associate's degree	No	Republican	Married/cohabiting		1	16	Doctor or medical provider
Female	60+ years old	White, Non-Hispanic									0	0
Female	18-39 years old	White, Non-Hispanic	Northeast	Suburban	Employed		No	Other	Single		8	20	Government or other official sources (e.g. CDC or WHO)
Female	60+ years old	White, Non-Hispanic	Midwest	Suburban	Not working/Unemployed	Some college / Associate's degree	No	Other	Married/cohabiting		9	18	Doctor or medical provider
Male	40-59 years old	Non-White	Northeast	Suburban	Employed	Bachelor's degree or higher	Yes	Republican	Married/cohabiting		6	21	Government or other official sources (e.g. CDC or WHO)
Male	18-39 years old	White, Non-Hispanic					Yes				10	19	Family, friends, and coworkers
Female	60+ years old	White, Non-Hispanic					No				0	21
Female	60+ years old	White, Non-Hispanic	Northeast	Suburban	Employed	Bachelor's degree or higher	No	Prefer not to say	Single	$30,000 to less than $50,000	8	21	Government or other official sources (e.g. CDC or WHO)
Male	60+ years old	White, Non-Hispanic	South	Urban	Retired	Some college / Associate's degree	No	Other	Married/cohabiting		6	17	Family, friends, and coworkers
Male	60+ years old	White, Non-Hispanic	Northeast	Rural	Retired	High school or less	No	Republican	Married/cohabiting	Less than $30,000	7	11	Family, friends, and coworkers
Female	40-59 years old	White, Non-Hispanic									0	0
Female	40-59 years old	White, Non-Hispanic	South	Suburban	Employed		No	Prefer not to say	Married/cohabiting		10	20	Government or other official sources (e.g. CDC or WHO)
Male	60+ years old	White, Non-Hispanic	West	Suburban	Retired		No	Other	Married/cohabiting		9	21	Doctor or medical provider
Female	40-59 years old	White, Non-Hispanic					Yes				7	20	New media (Social media, web surfing, podcasts, and etc,.
Male	60+ years old	White, Non-Hispanic	Northeast	Suburban	Not working/Unemployed	Some college / Associate's degree	No	Other	Married/cohabiting		10	20	New media (Social media, web surfing, podcasts, and etc,.
Female	40-59 years old	White, Non-Hispanic					Yes				0	0
Male	40-59 years old	White, Non-Hispanic	South	Urban	Employed	Some college / Associate's degree	No	Republican	Married/cohabiting		7	21	Traditional media
Male	40-59 years old	White, Non-Hispanic	West	Urban	Employed	Bachelor's degree or higher	No	Democrat	Single	Less than $30,000	10	21	Family, friends, and coworkers
Female	60+ years old	White, Non-Hispanic	Midwest	Suburban	Employed		No	Democrat	Married/cohabiting		9	20	Doctor or medical provider
Female	40-59 years old	White, Non-Hispanic	Northeast	Rural	Employed	High school or less	No	Prefer not to say	Married/cohabiting	$30,000 to less than $50,000	8	19	Government or other official sources (e.g. CDC or WHO)
Female	18-39 years old	White, Non-Hispanic	Midwest	Suburban	Employed		No	Republican	Single		9	20	Government or other official sources (e.g. CDC or WHO)
Female	40-59 years old	Non-White									0	0
Male	40-59 years old	White, Non-Hispanic	Northeast	Suburban	Employed	Some college / Associate's degree	No	Prefer not to say	Married/cohabiting		6	18	Doctor or medical provider
Female	40-59 years old	White, Non-Hispanic									0	0
Male	18-39 years old	White, Non-Hispanic	Northeast	Suburban	Employed	Some college / Associate's degree	No	Democrat	Married/cohabiting		9	20	Government or other official sources (e.g. CDC or WHO)
Female	40-59 years old	White, Non-Hispanic	Midwest	Suburban	Employed	High school or less	No	Democrat	Married/cohabiting	$30,000 to less than $50,000	10	16	Doctor or medical provider
Female	60+ years old	White, Non-Hispanic					No				9	21	New media (Social media, web surfing, podcasts, and etc,.
Male	40-59 years old	White, Non-Hispanic									0	0
Female	60+ years old	White, Non-Hispanic	Midwest	Suburban	Employed		No	Democrat	Married/cohabiting		9	18	Doctor or medical provider
Female	40-59 years old	White, Non-Hispanic	South	Urban	Employed	Some college / Associate's degree	No	Republican	Married/cohabiting		10	21	Doctor or medical provider
Female	40-59 years old	White, Non-Hispanic	West	Suburban	Not working/Unemployed	Some college / Associate's degree	No	Democrat	Married/cohabiting		11	21	Traditional media
Female	60+ years old	White, Non-Hispanic	Northeast	Suburban	Employed		No	Democrat	Married/cohabiting		9	19	Government or other official sources (e.g. CDC or WHO)
Female	40-59 years old	White, Non-Hispanic	Northeast	Suburban	Employed	Some college / Associate's degree	No	Other	Married/cohabiting	$75,000 to less than $100,000	9	18	Traditional media
Female	18-39 years old	White, Non-Hispanic	Northeast	Suburban	Employed	Bachelor's degree or higher	No	Democrat	Married/cohabiting	$30,000 to less than $50,000	9	20	Government or other official sources (e.g. CDC or WHO)
Male	60+ years old	White, Non-Hispanic	South	Suburban	Employed	Bachelor's degree or higher	No	Prefer not to say	Married/cohabiting		7	21	Traditional media
Female	60+ years old	White, Non-Hispanic					No				0	0
Female	40-59 years old	White, Non-Hispanic	South	Suburban	Not working/Unemployed	Some college / Associate's degree	No	Republican	Married/cohabiting		9	19	Family, friends, and coworkers
Male	60+ years old	White, Non-Hispanic	Midwest	Suburban	Retired		No	Democrat	Married/cohabiting		6	19	Government or other official sources (e.g. CDC or WHO)
Male	18-39 years old	White, Non-Hispanic	Northeast	Urban	Employed		No	Democrat	Married/cohabiting		10	20	Traditional media
Female	40-59 years old	White, Non-Hispanic	West	Suburban	Employed		No	Prefer not to say	Married/cohabiting		11	21	Government or other official sources (e.g. CDC or WHO)
Female	60+ years old	White, Non-Hispanic	Midwest	Rural	Retired		No	Democrat	Divorced/separated	Less than $30,000	8	19	Doctor or medical provider
Female	60+ years old	White, Non-Hispanic	Midwest	Rural	Retired	Bachelor's degree or higher	No	Prefer not to say	Widowed	$30,000 to less than $50,000	8	19	Government or other official sources (e.g. CDC or WHO)
Female	40-59 years old	White, Non-Hispanic	Midwest	Suburban	Employed		No	Democrat	Married/cohabiting		8	21	Government or other official sources (e.g. CDC or WHO)
Female	60+ years old	White, Non-Hispanic					No				0	18
Female	40-59 years old	White, Non-Hispanic	South	Suburban	Employed	Some college / Associate's degree	No	Republican	Widowed	$30,000 to less than $50,000	7	16	Government or other official sources (e.g. CDC or WHO)
Female	40-59 years old	White, Non-Hispanic	Midwest	Rural	Employed	Bachelor's degree or higher	Yes	Prefer not to say	Married/cohabiting		10	21	Doctor or medical provider
Female	60+ years old	White, Non-Hispanic	West	Rural	Employed		No	Democrat	Married/cohabiting	$75,000 to less than $100,000	11	19	Doctor or medical provider
Female	40-59 years old	White, Non-Hispanic	Northeast	Suburban	Employed		No	Prefer not to say	Single	$75,000 to less than $100,000	8	19	Government or other official sources (e.g. CDC or WHO)
Female	60+ years old	White, Non-Hispanic					No				0	19
Male	40-59 years old	White, Non-Hispanic									0	0
Male	40-59 years old	White, Non-Hispanic	Northeast	Urban	Employed		No	Democrat	Married/cohabiting		10	20	New media (Social media, web surfing, podcasts, and etc,.
Female	60+ years old	White, Non-Hispanic	South	Suburban	Employed	Bachelor's degree or higher	No	Republican	Divorced/separated	Less than $30,000	8	18	Government or other official sources (e.g. CDC or WHO)
	40-59 years old	White, Non-Hispanic									0	0
Male	18-39 years old	White, Non-Hispanic	Midwest	Urban	Employed	Bachelor's degree or higher	No	Republican	Single	$30,000 to less than $50,000	8	21	New media (Social media, web surfing, podcasts, and etc,.
Female	60+ years old	White, Non-Hispanic	Midwest	Suburban	Retired		No	Republican	Married/cohabiting		10	21	Doctor or medical provider
Female	60+ years old	White, Non-Hispanic	South	Suburban	Retired	High school or less	No	Prefer not to say	Married/cohabiting	$30,000 to less than $50,000	11	20	Government or other official sources (e.g. CDC or WHO)
Male	40-59 years old	White, Non-Hispanic	Midwest	Rural	Retired	Some college / Associate's degree	No	Democrat	Married/cohabiting		8	20	Doctor or medical provider
Male	40-59 years old	White, Non-Hispanic	Northeast	Suburban	Employed	Bachelor's degree or higher	No	Other	Single		9	21	Government or other official sources (e.g. CDC or WHO)
Male	40-59 years old	White, Non-Hispanic	Northeast	Rural	Employed	Some college / Associate's degree	No	Democrat	Divorced/separated		11	21	Doctor or medical provider
Female	40-59 years old	White, Non-Hispanic									0	0
Male	18-39 years old	White, Non-Hispanic	Northeast	Urban	Employed	Bachelor's degree or higher	No	Democrat	Single		10	19	Government or other official sources (e.g. CDC or WHO)
Male	40-59 years old	White, Non-Hispanic	Northeast	Suburban	Employed	Bachelor's degree or higher	No	Democrat	Single		10	20	Government or other official sources (e.g. CDC or WHO)
Female	60+ years old	White, Non-Hispanic	South	Suburban	Employed		Yes	Democrat	Single		10	21	Government or other official sources (e.g. CDC or WHO)
Male	60+ years old	White, Non-Hispanic	Midwest	Suburban	Employed	High school or less	No	Prefer not to say	Married/cohabiting	$75,000 to less than $100,000	9	17	Traditional media
Male	40-59 years old	White, Non-Hispanic	Northeast	Suburban	Not working/Unemployed	Some college / Associate's degree	No	Republican	Divorced/separated	Less than $30,000	7	16	Doctor or medical provider
Male	18-39 years old	Non-White	South	Suburban	Employed	Some college / Associate's degree	No	Democrat	Married/cohabiting	$75,000 to less than $100,000	10	21	Traditional media
Male	18-39 years old	White, Non-Hispanic	Northeast	Suburban	Employed	Bachelor's degree or higher	Yes	Other	Married/cohabiting		10	21	Government or other official sources (e.g. CDC or WHO)
Male	60+ years old	White, Non-Hispanic	Northeast	Suburban	Retired	Bachelor's degree or higher	No	Other	Widowed		7	21	Doctor or medical provider
Male	40-59 years old	White, Non-Hispanic					No				0	0
Female	40-59 years old	White, Non-Hispanic	West	Suburban	Employed		Yes	Democrat	Married/cohabiting		11	21	New media (Social media, web surfing, podcasts, and etc,.
Male	60+ years old	White, Non-Hispanic	Northeast	Rural	Retired	Bachelor's degree or higher	No	Democrat	Married/cohabiting		9	19	Doctor or medical provider
Male	60+ years old	White, Non-Hispanic	South	Suburban	Retired		No	Republican	Married/cohabiting		7	21	New media (Social media, web surfing, podcasts, and etc,.
Female	60+ years old	White, Non-Hispanic	West	Urban	Employed	Bachelor's degree or higher	No	Democrat	Married/cohabiting	$75,000 to less than $100,000	9	21	Government or other official sources (e.g. CDC or WHO)
Male	60+ years old	White, Non-Hispanic									0	0
Female	60+ years old	White, Non-Hispanic	South	Rural	Employed	Some college / Associate's degree	No	Democrat	Divorced/separated		8	17	Doctor or medical provider
Male	60+ years old	White, Non-Hispanic	Midwest	Rural	Employed		No	Democrat	Married/cohabiting		11	21	Doctor or medical provider
Female	60+ years old	White, Non-Hispanic	South	Suburban	Employed		No	Republican	Divorced/separated	Less than $30,000	9	18	Doctor or medical provider
Male	40-59 years old	White, Non-Hispanic	Northeast	Suburban	Employed	Some college / Associate's degree	Yes	Democrat	Divorced/separated	$30,000 to less than $50,000	6	19	Government or other official sources (e.g. CDC or WHO)
Male	40-59 years old	White, Non-Hispanic	Northeast	Urban	Student/Unpaid work	Some college / Associate's degree	No	Republican	Single		10	21	Doctor or medical provider
Male	40-59 years old	White, Non-Hispanic	South	Urban	Not working/Unemployed		No	Prefer not to say	Married/cohabiting		9	19	Doctor or medical provider
Female	40-59 years old	White, Non-Hispanic					No				9	20	Government or other official sources (e.g. CDC or WHO)
Male	40-59 years old	White, Non-Hispanic	Midwest	Suburban	Employed	Bachelor's degree or higher	No	Democrat	Married/cohabiting		9	20	Doctor or medical provider
Female	40-59 years old	White, Non-Hispanic	Midwest	Suburban	Employed	Some college / Associate's degree	No	Other	Married/cohabiting	$75,000 to less than $100,000	10	19	Doctor or medical provider
Female	40-59 years old	White, Non-Hispanic	South	Suburban	Not working/Unemployed	Some college / Associate's degree	No	Republican	Widowed	$30,000 to less than $50,000	10	21	Government or other official sources (e.g. CDC or WHO)
Female	60+ years old	Non-White	Northeast	Suburban	Retired		No	Democrat	Married/cohabiting	$75,000 to less than $100,000	11	20	Government or other official sources (e.g. CDC or WHO)
Female	60+ years old	White, Non-Hispanic									0	0
Male	18-39 years old	White, Non-Hispanic	South	Suburban	Employed		No	Democrat	Married/cohabiting	$75,000 to less than $100,000	9	21	Government or other official sources (e.g. CDC or WHO)
Female	18-39 years old	White, Non-Hispanic					No				10	21	Doctor or medical provider
Female	60+ years old	White, Non-Hispanic	South	Suburban	Employed	Bachelor's degree or higher	No	Other	Married/cohabiting		10	19	Government or other official sources (e.g. CDC or WHO)
Female	60+ years old	White, Non-Hispanic	West	Suburban	Employed		No	Prefer not to say	Divorced/separated	$75,000 to less than $100,000	7	20	Government or other official sources (e.g. CDC or WHO)
Female	60+ years old	White, Non-Hispanic					No				11	21	Government or other official sources (e.g. CDC or WHO)
Male	18-39 years old	White, Non-Hispanic	Midwest	Suburban	Employed	High school or less	Yes	Other	Married/cohabiting	$75,000 to less than $100,000	6	20	Government or other official sources (e.g. CDC or WHO)
Female	40-59 years old	White, Non-Hispanic	Midwest	Suburban	Employed		No	Democrat	Single	$75,000 to less than $100,000	7	20	Traditional media
Male	40-59 years old	White, Non-Hispanic	Midwest	Suburban	Employed		No	Republican	Married/cohabiting		9	20	Government or other official sources (e.g. CDC or WHO)
Male	40-59 years old	White, Non-Hispanic	Midwest	Suburban	Employed		No	Democrat	Married/cohabiting		9	21	Doctor or medical provider
Male	40-59 years old	Non-White	Northeast	Urban	Employed	Bachelor's degree or higher	No	Democrat	Married/cohabiting		8	21	New media (Social media, web surfing, podcasts, and etc,.
Male	60+ years old	White, Non-Hispanic	Midwest	Suburban	Employed	High school or less	No	Republican	Married/cohabiting	$30,000 to less than $50,000	8	20	Government or other official sources (e.g. CDC or WHO)
Male	40-59 years old	Non-White	South	Rural	Employed	Bachelor's degree or higher	Yes	Other	Married/cohabiting	$75,000 to less than $100,000	9	21	Government or other official sources (e.g. CDC or WHO)
	40-59 years old	White, Non-Hispanic	Northeast	Suburban	Employed	Some college / Associate's degree	No	Other	Married/cohabiting		7	21	Doctor or medical provider
Female	60+ years old	White, Non-Hispanic	South	Rural	Retired	Some college / Associate's degree	No	Republican	Married/cohabiting		7	19	Traditional media
Male	18-39 years old	White, Non-Hispanic	Northeast	Urban	Employed		Yes	Republican	Married/cohabiting		12	21	Traditional media
Female	40-59 years old	White, Non-Hispanic	Northeast	Suburban	Not working/Unemployed	High school or less	No	Republican	Divorced/separated	$30,000 to less than $50,000	11	20	Government or other official sources (e.g. CDC or WHO)
Female	40-59 years old	White, Non-Hispanic	Midwest	Rural	Employed	Some college / Associate's degree	No	Democrat	Divorced/separated	Less than $30,000	11	18	Government or other official sources (e.g. CDC or WHO)
Female	18-39 years old	White, Non-Hispanic	Northeast	Urban	Employed	Bachelor's degree or higher	Yes	Democrat	Married/cohabiting		13	21	Doctor or medical provider
Female	40-59 years old	White, Non-Hispanic	South	Suburban	Employed	Bachelor's degree or higher	Yes	Republican	Married/cohabiting		11	18	Doctor or medical provider
Female	40-59 years old	White, Non-Hispanic	South	Suburban	Employed	High school or less	No	Prefer not to say	Single	$30,000 to less than $50,000	7	19	Government or other official sources (e.g. CDC or WHO)
Female	60+ years old	White, Non-Hispanic	Northeast	Rural	Not working/Unemployed	Some college / Associate's degree	Yes	Prefer not to say	Divorced/separated	Less than $30,000	7	17	Family, friends, and coworkers
Female	40-59 years old	White, Non-Hispanic	Midwest	Rural	Not working/Unemployed	Bachelor's degree or higher	No	Democrat	Married/cohabiting		10	20	Doctor or medical provider
Female	60+ years old	White, Non-Hispanic	Midwest	Suburban	Retired	Some college / Associate's degree	No	Prefer not to say	Married/cohabiting		11	18	Traditional media
Female	40-59 years old	White, Non-Hispanic	Midwest	Suburban	Employed	Bachelor's degree or higher	No	Democrat	Single	$75,000 to less than $100,000	11	19	Government or other official sources (e.g. CDC or WHO)
Male	60+ years old	White, Non-Hispanic	Midwest	Suburban	Retired		No	Prefer not to say	Married/cohabiting		9	20	Government or other official sources (e.g. CDC or WHO)
Male	40-59 years old	White, Non-Hispanic	Midwest	Suburban	Employed		No	Prefer not to say	Married/cohabiting		11	21	Doctor or medical provider
Female	40-59 years old	White, Non-Hispanic	Midwest	Rural	Not working/Unemployed	Some college / Associate's degree	No	Democrat	Married/cohabiting	$30,000 to less than $50,000	10	18	Doctor or medical provider
Female	60+ years old	White, Non-Hispanic	Midwest	Suburban	Employed	High school or less	Yes	Prefer not to say	Married/cohabiting		10	20	Doctor or medical provider
Female	40-59 years old	White, Non-Hispanic	West	Suburban	Not working/Unemployed	Some college / Associate's degree	No	Democrat	Married/cohabiting	$75,000 to less than $100,000	9	21	Traditional media
Female	40-59 years old	White, Non-Hispanic									0	0
Male	60+ years old	Non-White									0	0
Male	40-59 years old	White, Non-Hispanic	West	Suburban	Employed	Some college / Associate's degree	Yes	Democrat	Married/cohabiting		10	21	Government or other official sources (e.g. CDC or WHO)
Male	60+ years old	White, Non-Hispanic	Midwest	Suburban	Retired	Some college / Associate's degree	No	Republican	Married/cohabiting	$75,000 to less than $100,000	10	20	Family, friends, and coworkers
Female	18-39 years old	White, Non-Hispanic	Midwest	Suburban	Employed	Bachelor's degree or higher	Yes	Other	Married/cohabiting		8	20	Doctor or medical provider
Male	40-59 years old	White, Non-Hispanic	South	Suburban	Employed		Yes	Other	Married/cohabiting		11	15	Government or other official sources (e.g. CDC or WHO)
Female	40-59 years old	White, Non-Hispanic									0	0
Male	60+ years old	White, Non-Hispanic	Midwest	Rural	Employed	Some college / Associate's degree	No	Republican	Married/cohabiting		8	20	Government or other official sources (e.g. CDC or WHO)
Male	60+ years old	White, Non-Hispanic	Midwest	Suburban	Retired	Some college / Associate's degree	No	Other	Married/cohabiting	$75,000 to less than $100,000	9	19	Doctor or medical provider
Male	18-39 years old	White, Non-Hispanic	Northeast	Suburban	Employed	Some college / Associate's degree	Yes	Republican	Married/cohabiting		9	17	Doctor or medical provider
Female	18-39 years old	White, Non-Hispanic	Northeast	Suburban	Employed	Some college / Associate's degree	Yes	Prefer not to say	Married/cohabiting		11	21	Government or other official sources (e.g. CDC or WHO)
Female	60+ years old	White, Non-Hispanic	Northeast	Suburban	Employed		No	Democrat	Married/cohabiting		9	21	Traditional media
Male	60+ years old	White, Non-Hispanic	West	Rural	Employed	High school or less	No	Prefer not to say	Single		11	17	Family, friends, and coworkers
Female	18-39 years old	White, Non-Hispanic									0	0
Female	40-59 years old	White, Non-Hispanic					Yes				0	18
Female	40-59 years old	White, Non-Hispanic	Northeast	Rural	Retired		No	Republican	Married/cohabiting	$75,000 to less than $100,000	8	20	Government or other official sources (e.g. CDC or WHO)
Male	40-59 years old	White, Non-Hispanic	Northeast	Suburban	Employed	High school or less	No	Republican	Married/cohabiting		6	16	New media (Social media, web surfing, podcasts, and etc,.
Female	18-39 years old	White, Non-Hispanic	Northeast	Suburban	Employed	Bachelor's degree or higher	No	Democrat	Single	$30,000 to less than $50,000	9	20	Doctor or medical provider
Male	40-59 years old	White, Non-Hispanic	South	Suburban	Employed	Bachelor's degree or higher	No	Democrat	Married/cohabiting		4	12	Doctor or medical provider
Male	40-59 years old	White, Non-Hispanic	Northeast	Suburban	Not working/Unemployed	High school or less	No	Democrat	Single		10	21	Traditional media
Female	60+ years old	White, Non-Hispanic									0	0
Male	60+ years old	White, Non-Hispanic	Midwest	Rural	Not working/Unemployed	Some college / Associate's degree	No	Republican	Married/cohabiting		7	21	Government or other official sources (e.g. CDC or WHO)
Female	18-39 years old	White, Non-Hispanic	Northeast	Suburban	Employed	Bachelor's degree or higher	Yes	Prefer not to say	Married/cohabiting	$75,000 to less than $100,000	11	18	Doctor or medical provider
Male	60+ years old	White, Non-Hispanic	Midwest	Suburban	Retired	Some college / Associate's degree	No	Democrat	Married/cohabiting	$30,000 to less than $50,000	7	21	Traditional media
Female	18-39 years old	White, Non-Hispanic	Northeast	Suburban	Employed		No	Other	Divorced/separated		4	18	New media (Social media, web surfing, podcasts, and etc,.
Male	18-39 years old	Non-White									0	0
Female	40-59 years old	White, Non-Hispanic									0	0
Female	18-39 years old	White, Non-Hispanic	Midwest	Rural	Employed		No	Prefer not to say	Married/cohabiting		8	21	Government or other official sources (e.g. CDC or WHO)
Male	18-39 years old	White, Non-Hispanic									0	0
Female	60+ years old	White, Non-Hispanic					No				10	19	Doctor or medical provider
Male	40-59 years old	White, Non-Hispanic	Midwest	Rural	Employed	Some college / Associate's degree	No	Prefer not to say	Single		8	20	Doctor or medical provider
Male	40-59 years old	White, Non-Hispanic	Northeast	Rural	Employed	Bachelor's degree or higher	Yes	Republican	Married/cohabiting		9	20	Doctor or medical provider
Male	60+ years old	White, Non-Hispanic	South	Urban	Employed		No	Democrat	Divorced/separated		8	21	Government or other official sources (e.g. CDC or WHO)
Female	40-59 years old	White, Non-Hispanic	Northeast	Suburban	Employed	Bachelor's degree or higher	No	Democrat	Married/cohabiting		9	19	Traditional media
Male	60+ years old	White, Non-Hispanic									0	0
Female	40-59 years old	White, Non-Hispanic	West	Urban	Employed	Some college / Associate's degree	No	Democrat	Married/cohabiting	$75,000 to less than $100,000	10	20	Government or other official sources (e.g. CDC or WHO)
Female	40-59 years old	White, Non-Hispanic									0	0
Female	40-59 years old	White, Non-Hispanic	Midwest	Suburban	Employed	Bachelor's degree or higher	No	Democrat	Married/cohabiting		11	20	Traditional media
Female	60+ years old	White, Non-Hispanic	South	Suburban	Employed	High school or less	Yes	Other	Divorced/separated		7	20	Government or other official sources (e.g. CDC or WHO)
Female	60+ years old	White, Non-Hispanic	West	Suburban	Retired	Some college / Associate's degree	No	Democrat	Married/cohabiting		9	17	Doctor or medical provider
Female	40-59 years old	White, Non-Hispanic									0	0
Female	40-59 years old	White, Non-Hispanic	Midwest	Suburban	Employed		No	Democrat	Married/cohabiting		10	20	Traditional media
Female	40-59 years old	White, Non-Hispanic					Yes				0	0
Female	60+ years old	White, Non-Hispanic	Northeast	Suburban	Retired	Bachelor's degree or higher	No	Prefer not to say	Married/cohabiting	$75,000 to less than $100,000	10	18	Traditional media
Female	40-59 years old	White, Non-Hispanic					No				0	20
Male	60+ years old	White, Non-Hispanic	South	Suburban	Employed	Some college / Associate's degree	No	Prefer not to say	Married/cohabiting	$75,000 to less than $100,000	7	16	Family, friends, and coworkers
Female	40-59 years old	White, Non-Hispanic									0	0
Female	18-39 years old	White, Non-Hispanic	South	Urban	Employed	Bachelor's degree or higher	No	Democrat	Married/cohabiting		9	21	Doctor or medical provider
Female	40-59 years old	White, Non-Hispanic	Northeast	Suburban	Employed		Yes	Other	Divorced/separated		11	21	Government or other official sources (e.g. CDC or WHO)
Female	60+ years old	White, Non-Hispanic	Northeast	Suburban	Retired		No	Prefer not to say	Married/cohabiting		9	21	Doctor or medical provider
Female	60+ years old	White, Non-Hispanic					No				10	21	Doctor or medical provider
Female	60+ years old	White, Non-Hispanic									0	0
Female	18-39 years old	White, Non-Hispanic	South	Suburban	Student/Unpaid work	Bachelor's degree or higher	Yes	Prefer not to say	Married/cohabiting	$75,000 to less than $100,000	8	20	Doctor or medical provider
Male	40-59 years old	White, Non-Hispanic	Northeast	Rural	Employed	High school or less	No	Other	Married/cohabiting		6	18	Government or other official sources (e.g. CDC or WHO)
Male	40-59 years old	White, Non-Hispanic					No				0	0
Male	60+ years old	Non-White	Midwest	Suburban	Employed		No	Other	Married/cohabiting		10	15	Doctor or medical provider
Female	40-59 years old	White, Non-Hispanic	Northeast	Urban	Not working/Unemployed		No	Democrat	Single		11	21	Doctor or medical provider
Male	40-59 years old	White, Non-Hispanic	South	Suburban	Not working/Unemployed	High school or less	Yes	Prefer not to say	Married/cohabiting	$75,000 to less than $100,000	7	19	Doctor or medical provider
Female	60+ years old	White, Non-Hispanic					No				0	21
Male	40-59 years old	White, Non-Hispanic	West	Rural	Employed	High school or less	No	Other	Single	Less than $30,000	8	17	Doctor or medical provider
Male	40-59 years old	White, Non-Hispanic	South	Urban	Employed		No	Republican	Married/cohabiting		9	20	Doctor or medical provider
Female	18-39 years old	Non-White					No				9	15	Government or other official sources (e.g. CDC or WHO)
Female	60+ years old	White, Non-Hispanic	Midwest	Suburban	Not working/Unemployed	Bachelor's degree or higher	No	Democrat	Single	Less than $30,000	11	20	Traditional media
Female	40-59 years old	White, Non-Hispanic					No				0	20
Male	40-59 years old	White, Non-Hispanic	Northeast	Suburban	Not working/Unemployed	Some college / Associate's degree	No	Republican	Single	$30,000 to less than $50,000	9	18	Government or other official sources (e.g. CDC or WHO)
Male	40-59 years old	White, Non-Hispanic					No				0	0
Male	18-39 years old	White, Non-Hispanic									0	0
Male	40-59 years old	Non-White					No				7	18	Government or other official sources (e.g. CDC or WHO)
Male	40-59 years old	White, Non-Hispanic	Northeast	Rural	Employed	Bachelor's degree or higher	Yes	Prefer not to say	Married/cohabiting		3	15	New media (Social media, web surfing, podcasts, and etc,.
Female	18-39 years old	Non-White	South	Suburban	Employed	High school or less	Yes	Other	Married/cohabiting	$75,000 to less than $100,000	10	19	Government or other official sources (e.g. CDC or WHO)
Male	60+ years old	White, Non-Hispanic	Midwest	Rural	Employed	Some college / Associate's degree	No	Prefer not to say	Married/cohabiting	$75,000 to less than $100,000	9	21	Government or other official sources (e.g. CDC or WHO)
Female	40-59 years old	White, Non-Hispanic	Midwest	Suburban	Employed	Some college / Associate's degree	No	Other	Married/cohabiting	Less than $30,000	7	20	Doctor or medical provider
Female	60+ years old	White, Non-Hispanic	Northeast	Suburban	Employed	Some college / Associate's degree	No	Republican	Married/cohabiting		10	21	Government or other official sources (e.g. CDC or WHO)
Male	18-39 years old	White, Non-Hispanic	West	Rural	Employed		Yes		Married/cohabiting		9	18	Traditional media
Male	18-39 years old	White, Non-Hispanic	South	Suburban	Not working/Unemployed	Some college / Associate's degree	No	Democrat	Married/cohabiting		9	19	Government or other official sources (e.g. CDC or WHO)
Male	40-59 years old	White, Non-Hispanic	South	Urban	Student/Unpaid work		No	Democrat	Single	Less than $30,000	12	21	Family, friends, and coworkers
Male	18-39 years old	White, Non-Hispanic	Northeast	Suburban	Employed		Yes	Democrat	Married/cohabiting		9	21	Government or other official sources (e.g. CDC or WHO)
Male	18-39 years old	White, Non-Hispanic	Northeast	Suburban	Employed	Bachelor's degree or higher	No	Other	Married/cohabiting		11	20	New media (Social media, web surfing, podcasts, and etc,.
Male	40-59 years old	White, Non-Hispanic	South	Suburban	Employed	Bachelor's degree or higher	No	Republican	Married/cohabiting		6	18	Doctor or medical provider
Female	60+ years old	White, Non-Hispanic	West	Rural	Retired	Some college / Associate's degree	No	Other	Married/cohabiting	$75,000 to less than $100,000	10	21	Traditional media
Female	60+ years old	White, Non-Hispanic									0	0
Female	60+ years old	White, Non-Hispanic	South	Suburban	Retired	Some college / Associate's degree	No	Prefer not to say	Married/cohabiting		7	18	Doctor or medical provider
Male	18-39 years old	White, Non-Hispanic	Northeast	Suburban	Employed	Some college / Associate's degree	No	Democrat	Married/cohabiting		11	21	Doctor or medical provider
Male	18-39 years old	White, Non-Hispanic	West	Urban	Employed	High school or less	Yes	Democrat	Married/cohabiting	$75,000 to less than $100,000	9	20	Government or other official sources (e.g. CDC or WHO)
Female	60+ years old	White, Non-Hispanic									0	0
Female	40-59 years old	White, Non-Hispanic	Midwest	Suburban	Employed	Bachelor's degree or higher	Yes	Other	Married/cohabiting		9	21	Doctor or medical provider
Female	18-39 years old	White, Non-Hispanic	South	Rural	Employed		Yes	Prefer not to say	Married/cohabiting	$75,000 to less than $100,000	9	19	Traditional media
Female	60+ years old	White, Non-Hispanic	South	Rural	Retired	Some college / Associate's degree	No	Prefer not to say	Married/cohabiting		9	21	New media (Social media, web surfing, podcasts, and etc,.
Female	60+ years old	White, Non-Hispanic	Midwest	Suburban	Retired	Bachelor's degree or higher	No	Democrat	Married/cohabiting		10	20	Government or other official sources (e.g. CDC or WHO)
Female	18-39 years old	White, Non-Hispanic	Midwest	Suburban	Student/Unpaid work	Bachelor's degree or higher	Yes	Republican	Married/cohabiting		9	21	Traditional media
Male	60+ years old	White, Non-Hispanic	South	Rural	Employed	Bachelor's degree or higher	No	Republican	Married/cohabiting	$75,000 to less than $100,000	9	20	Government or other official sources (e.g. CDC or WHO)
Male	18-39 years old	White, Non-Hispanic	South	Suburban	Employed	Bachelor's degree or higher	Yes	Democrat	Married/cohabiting		11	20	Traditional media
Female	40-59 years old	White, Non-Hispanic	South	Urban	Employed	Bachelor's degree or higher	No	Prefer not to say	Married/cohabiting	$75,000 to less than $100,000	10	20	Government or other official sources (e.g. CDC or WHO)
Male	40-59 years old	White, Non-Hispanic	Midwest	Rural	Employed	High school or less	Yes	Republican	Married/cohabiting	$30,000 to less than $50,000	9	21	Doctor or medical provider
Female	40-59 years old	White, Non-Hispanic	Midwest	Urban	Employed		No	Democrat	Single	$75,000 to less than $100,000	10	21	Government or other official sources (e.g. CDC or WHO)
Female	40-59 years old	White, Non-Hispanic	South	Urban	Employed	Some college / Associate's degree	No	Prefer not to say	Married/cohabiting		12	21	Family, friends, and coworkers
Male	18-39 years old	White, Non-Hispanic	West	Suburban	Employed	Bachelor's degree or higher	Yes	Republican	Married/cohabiting		9	20	Doctor or medical provider
Male	40-59 years old	White, Non-Hispanic	West	Suburban	Employed	Some college / Associate's degree	No	Democrat	Married/cohabiting	$75,000 to less than $100,000	7	20	Government or other official sources (e.g. CDC or WHO)
Female	60+ years old	White, Non-Hispanic	South	Rural	Not working/Unemployed	Bachelor's degree or higher	No	Republican	Divorced/separated	Less than $30,000	8	19	Government or other official sources (e.g. CDC or WHO)
Female	40-59 years old	White, Non-Hispanic					Yes				0	20
Male	18-39 years old	White, Non-Hispanic	Midwest	Rural	Employed	High school or less	No	Democrat	Married/cohabiting	$30,000 to less than $50,000	7	18	Traditional media
Male	40-59 years old	White, Non-Hispanic					Yes				11	18	New media (Social media, web surfing, podcasts, and etc,.
Female	40-59 years old	White, Non-Hispanic									0	0
Male	60+ years old	White, Non-Hispanic	South	Suburban	Retired	Some college / Associate's degree	No	Republican	Married/cohabiting		8	20	Government or other official sources (e.g. CDC or WHO)
Female	60+ years old	White, Non-Hispanic	West	Rural	Retired	High school or less	Yes	Democrat	Married/cohabiting	$75,000 to less than $100,000	11	20	Doctor or medical provider
Male	18-39 years old	White, Non-Hispanic	South	Suburban	Employed	Some college / Associate's degree	Yes	Other	Single	$75,000 to less than $100,000	10	17	New media (Social media, web surfing, podcasts, and etc,.
Female	60+ years old	White, Non-Hispanic	Northeast	Rural	Retired	Some college / Associate's degree	No	Other	Married/cohabiting	$30,000 to less than $50,000	10	16	Government or other official sources (e.g. CDC or WHO)
Female	40-59 years old	White, Non-Hispanic	Midwest	Rural	Employed	Some college / Associate's degree	No	Prefer not to say	Single	Less than $30,000	9	17	New media (Social media, web surfing, podcasts, and etc,.
Male	40-59 years old	White, Non-Hispanic	Midwest	Urban	Employed	Some college / Associate's degree	Yes	Prefer not to say	Single	$30,000 to less than $50,000	6	18	Doctor or medical provider
Male	18-39 years old	White, Non-Hispanic	West	Suburban	Employed	Bachelor's degree or higher	Yes	Democrat	Married/cohabiting		10	20	Government or other official sources (e.g. CDC or WHO)
Female	60+ years old	White, Non-Hispanic	Midwest	Rural	Employed	High school or less	No	Prefer not to say	Widowed	$30,000 to less than $50,000	8	21	Traditional media
Female	40-59 years old	White, Non-Hispanic									0	0
Male	40-59 years old	Non-White	Northeast	Suburban	Employed	Some college / Associate's degree	No	Other	Single	$30,000 to less than $50,000	8	16	New media (Social media, web surfing, podcasts, and etc,.
Female	40-59 years old	White, Non-Hispanic					No				0	0
Female	18-39 years old	White, Non-Hispanic	South	Rural	Employed		No	Other	Married/cohabiting		10	20	New media (Social media, web surfing, podcasts, and etc,.
Female	18-39 years old	White, Non-Hispanic	South	Rural	Student/Unpaid work	High school or less	Yes	Democrat	Married/cohabiting		9	20	Government or other official sources (e.g. CDC or WHO)
Male	60+ years old	White, Non-Hispanic	Northeast	Suburban	Retired	Some college / Associate's degree	No	Other	Single		11	20	Family, friends, and coworkers
Female	40-59 years old	White, Non-Hispanic	West	Suburban	Employed	Some college / Associate's degree	No	Democrat	Married/cohabiting	$75,000 to less than $100,000	8	20	Doctor or medical provider
Male	40-59 years old	White, Non-Hispanic	Northeast	Rural	Not working/Unemployed	High school or less	Yes	Democrat	Married/cohabiting		9	21	Traditional media
Male	18-39 years old	White, Non-Hispanic	West	Suburban	Employed	Bachelor's degree or higher	Yes	Republican	Married/cohabiting		11	19	New media (Social media, web surfing, podcasts, and etc,.
Male	60+ years old	White, Non-Hispanic	Midwest	Rural	Employed	Some college / Associate's degree	No	Other	Married/cohabiting		10	21	Doctor or medical provider
Female	18-39 years old	White, Non-Hispanic	South	Suburban	Employed	Bachelor's degree or higher	Yes	Prefer not to say	Married/cohabiting		11	20	Doctor or medical provider
Female	40-59 years old	White, Non-Hispanic					Yes				0	0
Female	60+ years old	White, Non-Hispanic	Northeast	Suburban	Employed		No	Prefer not to say	Married/cohabiting		9	20	Government or other official sources (e.g. CDC or WHO)
Male	40-59 years old	White, Non-Hispanic					No				4	13	New media (Social media, web surfing, podcasts, and etc,.
Female	18-39 years old	White, Non-Hispanic									0	0
Male	60+ years old	White, Non-Hispanic	South	Rural	Not working/Unemployed		No	Democrat	Married/cohabiting		10	20	Traditional media
Female	40-59 years old	White, Non-Hispanic	Midwest	Rural	Employed		Yes	Democrat	Married/cohabiting	$75,000 to less than $100,000	8	20	Government or other official sources (e.g. CDC or WHO)
Female	40-59 years old	White, Non-Hispanic	South	Rural	Employed		No	Republican	Married/cohabiting		10	20	Government or other official sources (e.g. CDC or WHO)
Female	18-39 years old	White, Non-Hispanic	Northeast	Suburban	Student/Unpaid work	High school or less	Yes	Democrat	Single		10	21	Traditional media
Female	60+ years old	White, Non-Hispanic	Midwest	Urban	Retired	Some college / Associate's degree	No	Democrat	Single	Less than $30,000	10	21	Traditional media
Female	60+ years old	White, Non-Hispanic									0	0
Female	40-59 years old	White, Non-Hispanic	Northeast	Suburban	Student/Unpaid work	Some college / Associate's degree	Yes	Prefer not to say	Married/cohabiting		6	19	New media (Social media, web surfing, podcasts, and etc,.
Male	40-59 years old	White, Non-Hispanic	West	Rural	Employed		Yes	Democrat	Married/cohabiting		8	21	Government or other official sources (e.g. CDC or WHO)
Male	18-39 years old	White, Non-Hispanic	Northeast	Suburban	Employed	Some college / Associate's degree	Yes	Democrat	Married/cohabiting		9	21	Government or other official sources (e.g. CDC or WHO)
Female	18-39 years old	White, Non-Hispanic	Midwest	Suburban	Employed	Some college / Associate's degree	Yes	Democrat	Married/cohabiting	$75,000 to less than $100,000	9	21	Doctor or medical provider
Male	18-39 years old	Non-White	Midwest	Rural	Employed		Yes	Republican	Married/cohabiting	$75,000 to less than $100,000	12	20	Family, friends, and coworkers
Female	18-39 years old	White, Non-Hispanic									0	0
Female	60+ years old	White, Non-Hispanic	West	Rural	Retired	Some college / Associate's degree	No	Republican	Divorced/separated	$30,000 to less than $50,000	10	18	Doctor or medical provider
Female	40-59 years old	White, Non-Hispanic	Northeast	Suburban	Not working/Unemployed	Some college / Associate's degree	No	Republican	Married/cohabiting	$75,000 to less than $100,000	9	19	Government or other official sources (e.g. CDC or WHO)
Male	60+ years old	White, Non-Hispanic	Midwest	Urban	Employed	Bachelor's degree or higher	No	Democrat	Single		8	21	Government or other official sources (e.g. CDC or WHO)
Female	40-59 years old	White, Non-Hispanic					Yes				9	20	Traditional media
Female	60+ years old	White, Non-Hispanic	South	Rural	Employed		No	Prefer not to say	Married/cohabiting		10	18	Doctor or medical provider
Female	40-59 years old	White, Non-Hispanic					Yes				9	19	New media (Social media, web surfing, podcasts, and etc,.
[truncated: 4,519 more rows]
